# Supplementary material for: A retrospective study on the evaluation of the appropriateness of oral anticoagulant therapy for patients with atrial fibrillation
Source: PLoS One. 2021 Nov 11;16(11):e0259199. doi: 10.1371/journal.pone.0259199 (PMC8584758; doi:10.1371/journal.pone.0259199)
Supplement: S1 Data — (XLSX) [file pone.0259199.s001.xlsx]

## Sheet: warfarin
ID	Date（2008/4/30）	sex	age(years）	weight（Kg)	atrial fibrillation type	radiofrequency ablation or stent implantation	Anticoagulation indications（1.NVAF；2.PE；3.DVT；4.radiofrequency ablation or 3 to 4 weeks before cardioversion；5.atrial flutter；6.Others）	congestive heart failure（1.Yes；2.No）	LVEF（%）	hypertension（1.Yes.；2.No）	diabetes（1.Yes；2.No）	Stroke (Previous stroke, TIA or Thromboembolism)（1.Yes；2.No）	Vascular disease（1.Yes；2.No）	abnormal hepatic function（1.Yes；2.No）	abnormal renal function（1.Yes；2.No）	drink (1.Yes；2.No)	Tobacco use(1.Yes；2.No)	1.Bleeding history；2.anemia ；3.nothing	serum creatinine（umol/L)	CrCl	Hb（g/L)	ALT(U/L)	AST(U/L)	TBIL(umol/L)	CHA2DS2-VASc score	HSA-BLED score	1.initial anticoagulation；2.Is anticoagulant；3.Interruption of anticoagulant；4.Plan of anticoagulant	combined medication（1.aspirin；2.clopidogrel；3.ticagrelor；4.cilostazol；5.dipyridamole；6.NSAIDs7.amiodarone；8.verapamil ；9.diltiazem；10.digoxin；11.PPI；12.Antifungal azoles；13.antiepileptic drug；14.rifampicin；15.others）	SAMe-TT2R2 score	Bleeding event（The numbers are shown in the following table)	embolic events（The numbers are shown in the following table）	other events（1.dyspepsia；2.allergy3.others）	anticoagulant（1.warfarin；2.dabigatran；3.rivaroxaban；4.Apixaban；5.LMWH；6.aspirin；7.clopidogrel ；8.aspirin+clopidogrel；9.aspirin+ticagrelor；10.The patient refused anticoagulation；11.The course of treatment is sufficient, and the medicine can be stopped	dosage(mg)	Rationality of treatment strategy	Dose according to instructions（1.standard-dose；2.low-dose；3.high-dose）	Cause of dose error（1.The pharmacy has no corresponding dose；2.High risk of bleeding；3.High risk of thrombosis；4.Personal experience of physician；5.Diminished by the occurrence of bleeding；6.Combination of interacting drugs；7.others）	Rationality of treatment strategy(1.reasonable；2.unreasonable)
1	2019-07-25	female	80	37.5	Valvular atrial fibrillation	No	1	2	60	2	2	1	1	2	2	2	2	3	85.9	27	12.5	13	18	16.1	6	1	2	10；15	4	No	No	No	1	No	Reasonable	No	No	1
2	2019-06-22	male	74	55	Valvular atrial fibrillation	No	1	1	29	2	2	1	1	2	2	2	2	3	171.4	26	144	18	28	45.9	5	3	2	2、10、15	4	No	No	No	1		Reasonable	No	No	1
3	2019-07-22	male	54	66.5	Valvular atrial fibrillation	No	1	2	50	2	2	2	2	2	2	2	1	3	103.2	68	134	25	96	21.8	1	0	2	15	6	No	No	No	1	No	Reasonable	No		1
4	2019-07-03	male	68	68.5	Atrial fibrillation	Radiofrequency ablation（2019.5.15）	1,4	2	68	2	2	2	2	2	2	2	2	3	112.5	54	129	20	30	31.8	1	1	2	15	3	No	No	No	1		Reasonable	No	No	1
5	2019-07-17	female	64	60	Atrial fibrillation	No	1，3	2	42	2	2	2	2	2	2	2	2	3	46.6	102	159	14	27	65.8	1	0	1	15	4	No	No	No	1		No Reasonable	No		1
6	2019-07-16	female	79	80	Atrial fibrillation	Radiofrequency ablation（2019.7.24）	1，4	2	65	1	1	2	2	2	2	2	2	3	89.9	57	134	26	23	17.6	5	2	2	11、15	5	No	No	No	1		Reasonable	No	No	1
7	2019-07-15	female	57	61	Valvular atrial fibrillation	Implant pacemaker（2019.7.18）	1，6	2	60	2	2	1	2	2	2	2	2	3	57.6	92	140	24	33	21.8	1	1	2	10、15	4	No	No	No	1		Reasonable	No	No	1
8	2019-07-22	male	65	70	Atrial fibrillation	No	1，5	2	62	1	2	2	2	2	2	2	2	3	94.6	68	163	16	18	19	2	2	1	7	3	No	No	No	1		Reasonable	No	No	1
9	2019-07-16	female	71	50	Atrial fibrillation	No	1	2	60	2	1	1	1	2	2	2	2	3	64.5	3	11.8	11	12	32.5	6	3	2	10、15	5	20	No	No	1		Reasonable	No	No	1
10	2019-07-17	male	65	79	Atrial fibrillation	Radiofrequency ablation（2019.7.23）	1，4	2	68	1	1	1	1	2	2	2	2	3	94.8	77	166	22	19	10.6	6	2	1	11、15	4	No	No	No	1		Reasonable	No	No	1
11	2019-07-18	male	79	77	Atrial fibrillation	Radiofrequency ablation（2019.7.23）	1，4	2	64	1	2	1	1	2	2	2	2	3	89.3	65	152	40	41	19.1	6	2	2	7、15	4	No	No	No	1		Reasonable	No	No	1
12	2019-07-22	male	61	70	Atrial fibrillation	No	1	2	70	1	2	2	1	2	2	2	1	3	77.8	87	150	20	23	15.3	2	1	1	15	6	No	No	No	1		Reasonable	No	No	1
13	2019-07-19	female	63	52	Valvular atrial fibrillation	Valve replacement	1	1	38	1	2	2	1	2	2	2	2	3	58.4	72	133	15	30	21.4	3	1	2	10、15	4	No	No	No	1		Reasonable	No	No	1
14	2019-07-01	female	85	42	Atrial fibrillation	Implant pacemaker（2019.7.9）	1	2	73	1	2	2	2	2	2	2	2	3	175.4	14	127	12	23	14.4	4	2	1	15	3	No	No	No	1		Reasonable	No	No	1
15	2019-07-12	male	44	55	Atrial fibrillation	No	1	1	32	2	2	2	2	2	2	1	1	3	121.5	53	142	30	30	41.1	1	1	2	10、11、15	6	No	No	No	1		Reasonable	No	No	1
16	2019-07-03	female	69	57	Valvular atrial fibrillation	Valve replacement（2019.7.9）	1	2	72	2	2	2	1	2	2	2	2	3	64.4	66	144	57	57	21.8	2	1	1	10、15	4	No	No	No	1		Reasonable	No	No	1
17	2019-07-16	male	67	75	Valvular atrial fibrillation	Valve replacement（2019.7.25）	1	2	62	1	2	1	1	2	2	2	2	3	87.8	77	166	17	20	64.8	5	3	1	10、11、15	4	No	No	No	1		Reasonable	No	No	1
18	2019-07-16	male	54	75	Valvular atrial fibrillation	Valve replacement（2019.7.31）	1，6	2	65	1	2	2	2	2	2	1	2	3	115.6	69	147	25	17	12.6	1	2	1	1，10，15	4	No	No	No	1	No	Reasonable	No	No	1
19	2019-07-11	female	55	63	Atrial fibrillation	No	1	2	62	2	2	2	2	2	2	2	2	3	63.9	87	135	16	20	12.6	1	0	1	15	4	No	No	No	1	No	No Reasonable	No	No	2
20	2019-07-11	female	57	53	Valvular atrial fibrillation	No	1	2	53	2	2	2	2	2	2	2	2	3	77.9	59	139	21	35	26.1	1	0	1	10，15	5	No	No	No	1		No Reasonable	No	No	1
21	2019-06-12	female	60	55	Valvular atrial fibrillation	Valve replacement（2019.7.4）	1	2	53	1	2	2	1	2	2	2	2	3	75.9	60	103	45	41	6.6	2	1	1	1，10，11，15	4	No	No	No	1		Reasonable	No	No	1
22	2019-07-12	male	51	68	Valvular atrial fibrillation	Valve replacement（2019.8.2）	1	2	42	2	2	2	2	2	2	2	2	3	103	72	148	22	33	34.6	1	1	1	10，15	4	No	No	No	1		Reasonable	No	No	1
23	2019-07-11	female	78	52	Atrial fibrillation	No	1	2	60	2	2	2	1	2	2	2	2	3	66.7	50	143	31	54	71.3	4	1	3	11,15	4	No	No	No	1		Reasonable	No	No	1
24	2019-07-08	female	62	54	Atrial fibrillation	No	1	2	64	1	2	2	2	2	2	2	2	3	174.4	25	116	22	16	11.7	2	3	1	11,15	4	13	No	No	1		Reasonable	No	No	1
25	2019-07-08	male	41	83	Valvular atrial fibrillation	No	1	2	60	2	2	2	2	2	2	2	2	3	84.8	119	149	27	25	12	1	0	2	15	4	No	No	No	1		Reasonable	No	No	1
26	2019-07-04	male	61	58	Atrial fibrillation	No	1	2	43	2	2	2	2	2	2	2	2	3	62.6	90	100	13	25	54.8	0	0	1	15	3	No	No	No	1		No Reasonable	No	No	2
27	2019-07-03	male	63	59	Valvular atrial fibrillation	Valve replacement（2018.11.19）	1	2	63	2	2	2	1	2	2	2	2	3	86	65	151	11	21	25.6	2	1	2	10,11,15	3	20	No	No	1		Reasonable	No	No	1
28	2019-06-27	female	76	60	Valvular atrial fibrillation	No	1	2	60	1	1	2	1	2	2	2	2	3	208.5	24	163	11	18	63.8	5	2	2	15	5	No	No	No	1		Reasonable	No	No	1
29	2019-06-20	female	57	49	Valvular atrial fibrillation	Valve replacement（2019.6.27）	1，6	2	64	2	2	2	2	2	2	2	2	3	67.8	63	123	13	20	22.9	0	0	1	10，15	5	No	No	No	1	No	Reasonable	No	No	1
30	2019-06-25	female	46	54	Valvular atrial fibrillation	No	1	1	30	2	2	2	2	2	2	2	2	3	73.7	72	129	30	33	30.9	1	0	2	11,15	5	No	No	No	1		Reasonable	No	No	1
31	2019-06-18	male	72	59	Atrial fibrillation	No	1	1	33	2	2	2	2	2	2	1	1	3	112.8	44	148	10	24	21.8	3	2	1	15	4	No	No	No	1		Reasonable	No	No	1
32	2019-08-05	male	58	68	Atrial fibrillation	No	1，6	2	66	1	2	1	1	2	2	2	1	3	100.8	68	148	62	48	10.3	4	2	2	11,15	7	No	No	No	1		Reasonable	No	No	1
33	2019-08-09	male	77	60	Valvular atrial fibrillation	No	1	2	58	2	2	2	2	2	2	2	2	3	72.7	66	142	69	56	52.3	3	1	2	15	3	13	No	No	1		Reasonable	No	No	1
34	2019-08-14	female	79	40	Atrial fibrillation	No	1	1	35	1	2	2	1	2	2	2	2	3	69.2	37	114	11	19	10.1	6	2	2	11,15	5	No	No	No	1		Reasonable	No	No	1
35	2019-08-24	female	51	72.5	Atrial fibrillation	No	1	1	45	2	2	2	2	2	2	2	2	3	71.4	94	133	39	32	23.2	1	0	1	11,15	5	No	No	No	1		No Reasonable	No	No	1
36	2019-08-21	male	59	86	Atrial fibrillation	Radiofrequency ablation（2019.8.26）	1	2	60	2	2	2	2	2	2	2	2	3	75.7	113	155	30	25	9.4	0	0	2	11,15	4	No	No	No	1		Reasonable	No	No	1
37	2019-08-16	male	35	62	Atrial fibrillation	No	1	1	23	2	2	2	2	2	2	2	1	3	88.5	90	171	23	25	31.8	1	0	1	10，15	4	No	No	No	1		Reasonable	No	No	1
38	2019-08-27	male	65	80	Atrial fibrillation	No	1	2	61	1	1	2	2	2	2	2	2	3	124.2	59	142	25	20	15.8	4	2	1	15	4	No	No	No	1		Reasonable	No	No	1
39	2019-08-25	male	44	104	Atrial fibrillation	Radiofrequency ablation（2019.8.29）	1，4	2	52	1	2	2	2	2	2	2	2	3	85.7	143	178	56	20	67.7	1	1	2	7，11,15	4	No	11	No	1		Reasonable	No	No	1
40	2019-08-05	male	44	58	Atrial fibrillation	No	1	1	32	2	2	2	2	2	2	1	1	3	176	39	139	31	31	30.9	1	1	2	10,11,15	6	No	No	No	1	No	Reasonable	No	No	1
41	2019-08-20	male	89	70	Atrial fibrillation	No	1	2	58	2	2	2	1	2	2	2	2	3	156.8	28	134	7	25	21.1	3	2	2	15	2	No	No	No	1	No	Reasonable	No	No	1
42	2019-08-22	female	75	55	Atrial fibrillation	No	1	2	44	1	2	2	1	2	2	2	2	2	75.6	49	118	22	41	11.3	5	3	2	15	5	No	No	No	1		Reasonable	No	No	1
43	2019-08-02	female	57	49	Atrial fibrillation	No	1	2	63	2	2	2	2	2	2	2	2	3	87.2	49	132	21	29	16.4	1	0	1	10，15	4	No	No	No	1		Reasonable	No	No	1
44	2019-09-18	female	51	47	Atrial fibrillation	Implant pacemaker+Radiofrequency ablation（2019.9.23）	1，4	1	30	2	2	2	2	2	2	2	2	2	56.6	77	131	26	24	9.6	2	1	2	15	4	No	No	No	1		Reasonable	No	No	1
45	2019-09-16	male	78	55	Atrial fibrillation	No	1	2	64	1	2	2	1	2	2	2	2	3	91.6	46	143	28	48	0	4	3	1	10，15	4	No	No	No	1		Reasonable	No	No	1
46	2019-08-30	male	68	72	Atrial fibrillation	No	1	2	60	1	2	2	1	2	2	2	2	3	79.2	80	168	19	22	11.7	3	3	2	2，11,15	4	1	No	No	1		Reasonable	No	No	1
47	2019-09-06	female	84	52	Atrial fibrillation	No	1	2	45	2	1	1	1	2	2	2	2	3	73.1	42	120	14	19	14.1	7	3	2	11,15	5	No	No	No	1		Reasonable	No	No	1
48	2019-09-21	male	44	56	Atrial fibrillation	No	1	1	24	2	2	2	2	2	2	2	1	3	125.2	53	134	18	27	42.9	1	0	2	10，11,15	6	No	No	No	1		Reasonable	No	No	1
49	2019-09-18	male	85	70	Atrial fibrillation	No	1，3	1	28	1	2	1	1	2	1	2	2	3	204.8	23	139	19	24	15.6	7	3	2	10,11,15	4	No	No	No	1		Reasonable	No	No	1
50	2019-09-09	male	57	67	Atrial fibrillation	No	1	1	30	2	2	1	1	2	2	2	1	3	88.6	77	148	17	20	14.2	3	3	2	1，3，11,15	7	13	No	No	1		Reasonable	No	No	1
51	2019-09-23	male	80	82	Atrial fibrillation	No	1	2	71	1	2	2	1	2	2	2	2	3	78.7	77	135	19	21	24.7	4	2	2	15	4	No	No	No	1		Reasonable	No	No	1
52	2019-09-10	female	60	67	Valvular atrial fibrillation	No	1	2	67	2	2	2	2	2	2	2	2	3	57.4	97	124	64	45	10.7	0	0	2	15	4	No	No	No	1		Reasonable	No	No	1
53	2019-10-28	male	59	86	Atrial fibrillation	Radiofrequency ablation（2019.10.30）	1，4	2	63	1	2	2	2	2	2	1	2	3	77.5	110	134	18	20	23.8	1	3	2	7，11,15	4	No	No	No	1		Reasonable	No	No	1
54	2019-10-16	female	74	55	Atrial fibrillation	No	1	2	50	1	1	2	1	2	2	2	2	3	123.5	31	126	17	45	18.7	5	3	2	10，15	5	No	No	No	1		Reasonable	No	No	1
55	2019-10-16	female	71	55	Atrial fibrillation	No	1	2	64	1	1	1	1	2	2	2	2	3	81.6	49	133	27	45	0	7	4	2	11,15	5	No	No	No	1		Reasonable	No	No	1
56	2019-10-10	female	76	60	Atrial fibrillation	Radiofrequency ablation（2019.10.15）	1，4	2	60	1	2	2	2	2	2	2	2	3	73.6	54	145	12	20	18.8	4	2	2	10,11,15	4	No	No	No	1		Reasonable	No	No	1
57	2019-10-08	female	67	39	Atrial fibrillation	No	1	1	22	2	2	2	2	2	2	2	2	3	113.9	26	158	46	45	21.8	3	1	1	15	4	No	No	No	1		Reasonable	No	No	1
58	2019-09-23	female	74	70	Atrial fibrillation	Implant pacemaker（2019.9.26）	1	2	74	1	2	1	2	2	2	2	2	3	99.1	49	128	12	21	15.6	5	3	1	11,15	5	No	No	No	1		Reasonable	No	No	1
59	2019-11-11	male	58	70	Atrial fibrillation	No	1	2	60	2	2	2	1	2	2	2	2	3	78.1	90	140	25	24	21	1	0	2	15	3	No	No	No	1	No	Reasonable	No	No	1
60	2019-12-10	male	78	65	Atrial fibrillation	No	1	2	65	1	2	1	2	2	2	2	2	3	125.7	39	144	16	20	28	5	3	2	11,15	4	No	No	No	1	No	Reasonable	No	No	1
61	2019-12-10	female	68	60	Atrial fibrillation	No	1	2	55	1	2	2	1	2	2	2	2	3	77.4	58	151	20	21	25.1	4	2	2	11,15	5	No	No	No	1	No	Reasonable	No	No	1
62	2019-12-09	female	68	55	Atrial fibrillation	No	1	2	55	1	2	2	2	2	2	2	2	3	57.9	71	132	37	37	8.7	3	2	2	15	3	No	No	No	1		Reasonable	No	No	1
63	2020-01-08	male	71	61	Atrial fibrillation	No	1	1	27	2	2	1	1	2	2	2	2	3	76	68	135	25	22	15.3	5	2	1	10,15	4	No	No	No	1		Reasonable	No	No	1
64	2019-12-28	male	79	75	Atrial fibrillation	No	1，6	2	62	1	2	2	2	2	2	1	1	3	86.9	65	162	35	28	15.7	3	3	1	11,15	5	No	No	No	1		Reasonable	No	No	1
65	2019-12-14	female	75	58	Atrial fibrillation	Implant pacemaker+Radiofrequency ablation（2019.12.26）	1，4	2	52	1	1	2	1	2	2	2	2	3	103.7	38	130	22	39	36	6	3	2	10,15	5	No	No	No	1		Reasonable	No	No	1
66	2020-01-02	female	75	47.5	Atrial fibrillation	No	1	2	45	2	2	2	1	2	2	2	2	3	98.6	33	110	24	35	0	4	2	2	11,15	4	15	No	No	1		Reasonable	No	No	1
67	2019-10-19	male	65	68	Atrial fibrillation	No	1	2	51	2	1	1	1	2	2	2	2	3	91.6	69	141	16	23	20.2	5	2	2	2，15	4	No	No	No	1		Reasonable	No	No	1
68	2019-10-12	male	75	52	Atrial fibrillation	No	1，2	2	64	1	2	2	1	2	2	2	2	3	78	53	163	24	19	17.4	4	3	2	10,11,15	4	14	No	No	1		Reasonable	No	No	1
69	2019-10-09	female	73	47	Atrial fibrillation	No	1，2	2	57	2	2	2	1	2	2	2	2	3	59.3	55	142	97	54	14.9	3	2	2	10,11,15	4	No	No	No	1		Reasonable	No	No	1
70	2019-10-19	male	63	84.2	Atrial fibrillation	No	1	2	60	2	2	2	2	2	2	1	1	3	80.4	99	148	56	34	17.3	0	2	1	15	4	No	No	No	1		No Reasonable	No	No	2
71	2019-10-18	female	56	50	Valvular atrial fibrillation	No	1	1	38	1	1	1	2	2	2	2	2	3	72.7	60	134	110	62	19.4	4	2	1	11,15	6	No	No	No	1		Reasonable	No	No	1
72	2019-10-17	female	68	56	Valvular atrial fibrillation	No	1	2	60	2	2	2	2	2	2	2	2	3	88.3	48	125	19	40	21.9	1	1	2	10，15	4	No	No	No	1		Reasonable	No	No	1

## Sheet: dabigatran
ID	Date（2008/4/30）	sex	age(years）	weight（Kg)	atrial fibrillation type	radiofrequency ablation or stent implantation	Anticoagulation indications（1.NVAF；2.PE；3.DVT；4.radiofrequency ablation or 3 to 4 weeks before cardioversion；5.atrial flutter；6.Others）	congestive heart failure（1.Yes；2.No）	LVEF（%）	hypertension（1.Yes.；2.No）	diabetes（1.Yes；2.No）	Stroke (Previous stroke, TIA or Thromboembolism)（1.Yes；2.No）	Vascular disease（1.Yes；2.No）	abnormal hepatic function（1.Yes；2.No）	abnormal renal function（1.Yes；2.No）	drink (1.Yes；2.No)	Tobacco use(1.Yes；2.No)	1.Bleeding history；2.anemia ；3.nothing	serum creatinine（umol/L)	CrCl	Hb（g/L)	ALT(U/L)	AST(U/L)	TBIL(umol/L)	CHA2DS2-VASc score	HSA-BLED score	1.initial anticoagulation；2.Is anticoagulant；3.Interruption of anticoagulant；4.Plan of anticoagulant	combined medication（1.aspirin；2.clopidogrel；3.ticagrelor；4.cilostazol；5.dipyridamole；6.NSAIDs7.amiodarone；8.verapamil ；9.diltiazem；10.digoxin；11.PPI；12.Antifungal azoles；13.antiepileptic drug；14.rifampicin；15.others）	SAMe-TT2R2 score	Bleeding event（The numbers are shown in the following table)	embolic events（The numbers are shown in the following table）	other events（1.dyspepsia；2.allergy3.others）	anticoagulant（1.warfarin；2.dabigatran；3.rivaroxaban；4.Apixaban；5.LMWH；6.aspirin；7.clopidogrel ；8.aspirin+clopidogrel；9.aspirin+ticagrelor；10.The patient refused anticoagulation；11.The course of treatment is sufficient, and the medicine can be stopped	dosage(mg)	Rationality of treatment strategy	Dose according to instructions（1.standard-dose；2.low-dose；3.high-dose）	Cause of dose error（1.The pharmacy has no corresponding dose；2.High risk of bleeding；3.High risk of thrombosis；4.Personal experience of physician；5.Diminished by the occurrence of bleeding；6.Combination of interacting drugs；7.others）	Rationality of treatment strategy(1.reasonable；2.unreasonable)
1	2019-08-01	male	81	62.5	Atrial fibrillation	No	1	2	43	1	2	2	2	2	2	2	2	3	115	39.3	147	23	19	10.7	3	2	1	15	4	No	No	No	2	110	Reasonable	1	No	1
2	2019-07-25	male	74	60	Atrial fibrillation	No	1	2	51	1	2	2	1	1	2	No	1	3	99.7	49	183	104	593	74.5	4	3	1	15	5	No	No	No	2	110	Reasonable	1	No	1
3	2019-07-17	male	69	61	Atrial fibrillation	2019.7.23Cryoablation	1、4	1	35	1	2	2	1	2	2	2	1	3	96.4	55	160	21	22	20.2	4	1	1	7、11、15	6	No	No	No	2	110mg	No Reasonable	2	1	2
4	2019-07-22	male	59	92	Atrial fibrillation	2019.7.30Cryoablation	1，4（2019.7.30）	2	65	1	2	2	1	2	2	2	1	3	132.1	69	167	30	23	25.8	2	1	2	11、15	7	No	No	No	2	110	Reasonable	1	No	1
5	2019-07-22	female	67	62	Atrial fibrillation	Radiofrequency ablation（2019.7.24）	1，4	2	63	1	2	2	1	2	2	2	2	3	80.7	59	125	77	50	13	4	2	2	15	5	No	No	No	2	110	No Reasonable	2	1	2
6	2019-07-22	female	43	55	Atrial fibrillation	Radiofrequency ablation（2019.7.24）	4、5	2	58	2	2	2	2	2	2	2	2	3	80.7	69	125	66	68	20.1	1	0	2	11，15	5	No	No	No	2	110	No Reasonable	2	1	2
7	2019-07-22	male	53	68	Atrial fibrillation	Radiofrequency ablation（2019.7.24）	1，4	2	66	2	2	2	2	2	2	2	2	3	117.8	62	144	11	20	9.5	0	0	2	15	4	No	No	No	2	110	No Reasonable	2	1	2
8	2019-07-09	male	83	65	Atrial fibrillation	No	1	2	63	1	1	2	1	2	2	2	1	3	113.5	40	154	29	19	19.3	7	3	1	10，11，15	6	No	No	No	2	110	Reasonable	1	No	1
9	2019-07-09	male	70	63	Atrial fibrillation	No	1	1	38	2	2	2	1	2	2	2	2	3	89.4	64	180	27	24	26.1	3	1	2	11,15	4	No	No	No	2	110	No Reasonable	2	1	2
10	2019-07-14	female	72	53	Atrial fibrillation	No	1，6	2	53	1	1	2	1	2	2	2	2	3	76	49	135	46	68	18.9	5	3	1	15	5	No	No	No	2	110	Reasonable	1	No	1
11	2019-12-10	male	62	58	Atrial fibrillation	No	1	2	60	1	2	1	2	2	2	2	2	3	123.8	66	207	14	24	21.7	3	2	2	10，15	4	14	No	No	2	110	No Reasonable	2	1	2
12	2019-07-15	male	49	67	Atrial fibrillation	Radiofrequency ablation（2019.7.17）	1，4	2	48	2	1	2	1	2	2	2	2	3	107.8	69	149	10	14	11.6	2	1	2	7，11，15	5	No	No	No	2	110	No Reasonable	2	1	2
13	2019-07-15	male	62	76	Atrial fibrillation	Radiofrequency ablation（2019.7.17）	1，4	2	60	2	2	1	1	2	2	2	2	3	117.4	62	154	13	15	12.8	3	1	1	7，11，15	4	No	No	No	2	110	No Reasonable	2	1	2
14	2019-07-10	male	58	58	Atrial fibrillation	Radiofrequency ablation（2019.7.16）	1，4	2	64	2	2	2	1	2	2	2	1	3	90.9	64	168	50	70	23.8	1	1	2	11，15	5	No	No	No	2	110	No Reasonable	2	1	2
15	2019-07-15	male	55	61	Atrial fibrillation	No	1	2	60	2	2	2	2	2	2	2	2	3	104.1	61	169	26	26	23.8	0	0	1	11，15	4	No	No	No	2	110	No Reasonable	2	1	2
16	2019-06-24	female	56	51.5	Atrial fibrillation	Radiofrequency ablation（2019.7.11）	1，4，5	1	30	1	2	2	1	2	2	2	2	3	76	59	138	39	69	12.2	4	2	1	,7，11，15	6	No	No	No	2	110	No Reasonable	2	1	2
17	2019-06-28	female	47	52	Atrial fibrillation	Radiofrequency ablation（2019.7.9）	1，4，5	1	37	2	2	2	2	2	2	2	2	2	66.9	75	158	55	38	9	2	1	2	7，15	6	No	No	No	2	110	No Reasonable	2	1	2
18	2019-07-08	male	65	54	Atrial fibrillation	Radiofrequency ablation（2019.7.10）	1，4	2	63	2	2	2	2	2	2	2	2	3	97.7	51	155	28	23	40.6	1	1	2	11，15	3	No	No	No	2	110	No Reasonable	2	1	2
19	2019-07-08	female	67	43	Atrial fibrillation	No	1	2	70	1	2	2	1	2	2	2	2	3	76.1	43	122	16	18	10.3	4	2	1	15	5	No	No	No	2	110	No Reasonable	2	1	2
20	2019-07-01	male	54	81.8	Atrial fibrillation	No	1	2	43	1	1	1	2	2	2	2	2	3	92.6	93	152	61	38	17.9	4	2	2	7，15	5	No	No	No	2	110	No Reasonable	2	1	2
21	2019-07-02	female	50	46	Atrial fibrillation	No	1	2	40	2	2	1	2	2	2	2	2	3	77.2	56	156	13	26	13.1	3	1	2	7，15	5	No	No	No	2	110	No Reasonable	2	1	2
22	2019-07-02	male	43	94	Atrial fibrillation	No	1	2	50	1	2	2	1	2	2	2	2	3	113.9	98	200	48	30	15.4	2	1	2	15	4	No	No	No	2	110	No Reasonable	2	2	2
23	2019-06-26	male	58	65	Atrial fibrillation	Radiofrequency ablation（2019.7.3）	1，4	2	69	1	2	2	1	2	2	2	2	3	90	73	174	25	24	14.4	2	1	1	15	4	No	No	No	2	110	No Reasonable	2	1	2
24	2019-06-28	male	77	59	Atrial fibrillation	No	1	1	35	2	1	1	1	2	2	2	2	3	123.2	37	113	19	22	14.1	5	1	2	15	4	No	No	No	2	110	Reasonable	1	No	1
25	2019-08-03	female	72	61	Atrial fibrillation	No	1，6	2	64	1	1	1	1	2	2	2	2	3	66.4	65	156	32	19	15.1	7	2	2	15	5	No	No	No	2	110	No Reasonable	2	1	2
26	2019-08-04	male	61	66	Atrial fibrillation	Radiofrequency ablation（2019.8.6）	1，4，5	2	65	2	2	2	1	2	2	1	2	3	77.1	83	163	26	23	15.3	1	1	1	11，15	3	No	No	No	2	110	No Reasonable	2	1	2
27	2019-08-05	female	64	62	Atrial fibrillation	No	1	2	68	1	2	2	1	2	2	2	2	3	71.2	69	134	13	21	10.6	3	1	1	2，11，15	5	No	No	No	2	110	No Reasonable	2	1	2
28	2019-08-08	female	79	64	Atrial fibrillation	No	1	2	70	1	2	2	2	2	2	2	2	3	68.6	59	127	16	18	13	4	2	1	11，15	4	No	No	No	2	110	No Reasonable	2	1	2
29	2019-08-05	female	70	51	Atrial fibrillation	No	1	2	60	1	1	1	1	2	2	2	2	2	73.2	51	106	8	16	15	7	4	2	11，15	5	18	No	No	2	110	Reasonable	1	No	1
30	2019-08-08	male	55	76	Atrial fibrillation	Radiofrequency ablation（2019.8.14）	1，4	2	56	2	2	2	2	2	2	2	2	3	80.5	95	164	24	25	18.3	0	0	1	7，11，15	4	No	No	No	2	110	No Reasonable	2	1	2
31	2019-08-12	male	73	67	Valvular atrial fibrillation	No	1	2	64	1	1	2	1	2	2	2	2	3	71.2	77	131	97	82	47.3	4	2	1	10，11，15	4	14	No	No	2	110	Reasonable	1	No	1
32	2019-08-12	male	76	69	Atrial fibrillation	Radiofrequency ablation（2019.8.15）	1，4	2	55	1	2	1	1	2	2	1	2	3	109.9	49	157	21	22	13.3	6	4	2	7，11，15	4	No	No	No	2	110	Reasonable	1	No	1
33	2019-08-26	female	46	66	Atrial fibrillation	Radiofrequency ablation（2019.8.28）	1，4	2	67	2	2	2	2	2	2	2	2	3	63.3	102	119	16	22	24.8	1	1	1	11，15	5	No	No	No	2	110	Reasonable	1	No	1
34	2019-08-15	female	80	48	Atrial fibrillation	No	1，5	2	60	1	2	1	1	2	2	2	2	3	86.6	35	112	48	18	19.6	7	4	2	11，15	5	No	No	No	2	110	Reasonable	1	No	1
35	2019-08-16	female	54	63	Atrial fibrillation	Radiofrequency ablation（2019.8.20）	1，4	1	16	1	2	2	2	2	2	2	2	3	66.6	85	144	14	17	20.9	3	1	1	11，15	6	No	No	No	2	110	No Reasonable	2	1	2
36	2019-08-15	female	79	62	Atrial fibrillation	Radiofrequency ablation（2019.8.20）	1，4	2	65	1	1	2	1	2	2	2	2	3	66.5	59	130	22	20	14.2	6	2	1	11，15	5	No	No	No	2	110	Reasonable	1	No	1
37	2019-08-19	male	76	57	Atrial fibrillation	No	1	2	56	2	2	2	1	2	2	1	2	3	72.4	62	130	14	22	16.2	3	3	1	11，15	3	No	No	No	2	110	Reasonable	1	No	1
38	2019-08-19	female	56	49	Atrial fibrillation	Radiofrequency ablation（2019.7.11）	1，5	2	55	1	2	2	1	2	2	2	2	3	70.2	61	134	20	46	0	3	1	2	7，15	6	No	No	No	2	110	No Reasonable	2	1	2
39	2019-08-19	male	56	65	Atrial fibrillation	Radiofrequency ablation（2019.8.21）	1，4	2	60	2	2	2	2	2	2	2	1	3	91.9	73	172	26	30	20.5	0	0	2	11，15	6	No	No	No	2	110	No Reasonable	2	1	2
40	2019-08-19	female	55	54	Atrial fibrillation	Radiofrequency ablation（2019.8.21）	1，4	2	64	2	1	2	2	2	2	2	2	3	54.8	87	129	11	18	11.3	2	0	1	11，15	5	No	No	No	2	110	No Reasonable	2	1	2
41	2019-08-07	female	60	44	Atrial fibrillation	No	1	1	24	2	2	2	2	2	2	2	2	3	82	45	143	28	54	37.6	2	0	1	10，15	4	No	No	No	2	110	Reasonable	1	No	1
42	2019-08-12	male	70	50	Atrial fibrillation	No	1	2	67	1	1	1	1	2	2	2	2	3	92.4	46	162	29	24	17.1	6	3	1	15	4	No	No	No	2	110	Reasonable	1	No	1
43	2019-08-20	female	80	62	Atrial fibrillation	No	1	2	65	1	1	2	2	2	2	2	2	3	88.7	44	134	14	13	14.6	5	2	2	15	5	No	No	No	2	110	Reasonable	1	No	1
44	2019-08-19	male	71	75	Atrial fibrillation	Radiofrequency ablation（2019.8.28）	1，4，5	2	61	1	2	2	1	2	2	2	2	3	108.2	59	169	37	28	25.2	3	3	1	7，11，15	4	No	No	No	2	110	Reasonable	1	No	1
45	2019-08-26	male	59	70	Atrial fibrillation	Radiofrequency ablation（2019.8.28）	1，4，5	2	48	2	2	2	2	2	2	2	2	3	87.1	80	177	53	32	17.1	0	1	2	7，11，15	4	No	No	No	2	110	No Reasonable	2	1	2
46	2019-08-22	male	76	55	Atrial fibrillation	No	1	2	53	1	2	2	2	2	2	2	1	2	93.7	46	112	10	24	9.7	4	3	1	11，15	6	no	No	No	2	110	Reasonable	1	No	1
47	2019-08-25	female	84	50	Atrial fibrillation	No	1，3	2	55	2	2	2	1	2	2	2	2	3	72.8	40	153	9	23	21.5	4	1	2	11，15	5	No	No	No	2	110	Reasonable	1	No	1
48	2019-08-05	female	71	77	Atrial fibrillation	No	1	2	42	2	2	2	1	2	2	2	2	3	88.5	63	131	67	56	55.6	3	1	2	11，15	4	No	No	No	2	110	No Reasonable	2	1	2
49	2019-08-16	female	78	70	Atrial fibrillation	No	1	2	55	1	2	2	1	2	2	2	2	3	176.4	31	135	20	22	31.4	5	3	2	11，15	5	No	No	No	2	110	No Reasonable		No	2
50	2019-08-11	male	49	82	Atrial fibrillation	No	1	1	19	2	2	2	2	2	2	2	2	2	159.7	57.3	118	20	17	7.8	1	1	1	7，10，11，15	4	No	No	No	2	110	Reasonable	1	No	1
51	2019-08-23	female	59	53	Atrial fibrillation	No	1	1	47	2	2	2	2	2	2	2	2	3	97.2	46	141	75	114	17.4	2	0	1	15	5	No	No	No	2	110	Reasonable	1	No	1
52	2019-08-20	female	64	70	Atrial fibrillation	No	1	2	59	1	2	1	1	2	2	2	2	3	111.8	50	143	21	30	9.4	5	3	2	11，15	5	No	No	No	2	110	Reasonable	1	No	1
53	2019-08-21	female	54	42	Atrial fibrillation	No	1	1	50	2	2	2	2	2	2	2	2	3	58	65	138	37	46	37.9	2	0	1	11，15	5	No	No	No	2	110	Reasonable	1	No	1
54	2019-09-25	male	81	62	Atrial fibrillation	No	1	2	55	2	2	2	2	2	2	2	2	3	92.1	49	148	36	36	8.6	2	1	2	15	2	No	No	No	2	110	Reasonable	1	No	1
55	2019-09-16	male	77	76	Atrial fibrillation	Radiofrequency ablation（2019.9.24）+Implant pacemaker（2019.9.25）	1，4	2	68	1	1	2	1	2	2	2	1	3	95.3	62	143	47	32	14.9	5	3	2	15	6	14	No	No	2	110	Reasonable	1	No	1
56	2019-08-26	male	53	75	Atrial fibrillation	No	1	1	32	1	1	1	2	2	2	2	2	3	88.4	91	146	44	35	18.7	5	3	2	7，15	5	13	No	No	2	110	No Reasonable	2	No	2
57	2019-09-16	male	52	81	Atrial fibrillation	Radiofrequency ablation（2019.9.19）	1，4	2	66	1	2	2	2	2	2	1	2	3	73.5	119	157	32	24	19.3	1	2	1	11，15	4	No	No	No	2	110	Reasonable	1	No	1
58	2019-09-16	female	70	76.5	Atrial fibrillation	Radiofrequency ablation（2019.9.17）	1，4	2	70	1	2	2	2	2	2	2	2	3	91.9	61	147	17	26	11.7	4	2	2	11，15	4	No	No	No	2	110	No Reasonable	2	1	2
59	2019-09-16	male	81	70	Atrial fibrillation	No	1	2	63	1	1	2	2	2	2	2	2	3	116.4	44	175	22	27	22.7	4	3	1	11，15	4	13	No	No	2	110	Reasonable	1	No	1
60	2019-09-04	male	65	60	Atrial fibrillation	No	1	2	65	1	2	2	1	2	2	2	1	3	69.1	80	154	18	22	16.3	3	2	1	15	6	No	No	No	2	110	No Reasonable	2	1	2
61	2019-09-02	female	71	48.5	Atrial fibrillation	Radiofrequency ablation（2019.9.4）	1，4	2	60	2	2	2	2	2	2	2	2	2	54.2	64	120	69	77	16.9	2	2	2	7，11，15	4	No	No	No	2	110	No Reasonable	2	1	2
62	2019-08-25	female	75	49	Atrial fibrillation	No	1，6	2	53	1	2	1	1	2	2	2	2	3	66.9	50	158	23	28	22.3	6	4	2	10,11,15	5	14	11	No	2	110	Reasonable	1	No	1
63	2019-08-26	female	71	64	Atrial fibrillation	No	1	2	60	1	2	2	1	2	2	2	2	3	63.4	73	135	12	21	22.3	4	2	1	11，15	5	14	No	No	2	110	No Reasonable	2	1	2
64	2019-09-23	male	68	82	Atrial fibrillation	PCI术后（2018.10.18）	1,4	2	70	1	1	2	1	2	2	2	1	3	109.2	66	148	30	23	19.2	4	4	1	1，11，15	6	No	No	No	2	110	Reasonable	1	No	1
65	2019-08-22	male	57	76	Atrial fibrillation	No	1	2	60	1	1	2	1	2	2	2	1	3	74.8	104	167	18	17	11.4	3	1	1	11，15	7	No	No	No	2	110	No Reasonable	2	1	2
66	2019-10-18	male	71	79	Atrial fibrillation	Implant pacemaker（2019.10.24）	1，6	2	72	1	2	2	1	2	2	2	2	3	109.5	61	188	26	30	27.3	3	2	1	15	3	No	No	No	2	110	Reasonable	1	No	1
67	2019-10-21	female	73	54	Atrial fibrillation	Radiofrequency ablation（2019.10.23）	1，4,5	2	62	1	2	1	1	2	2	2	2	3	52.4	72	130	16	19	12.8	6	4	1	11，15	5	No	No	No	2	110	Reasonable	1	No	1
68	2019-10-22	female	62	64	Atrial fibrillation	Radiofrequency ablation（2019.10.23）	1，4,5	2	70	1	1	2	2	2	2	2	2	3	55.2	94	141	13	12	0	3	1	2	7，11，15.	5	No	No	No	2	110	No Reasonable	2	1	2
69	2019-10-24	female	74	64.5	Atrial fibrillation	Radiofrequency ablation（2019.9.23）	1，4，6	2	63	1	2	1	2	2	2	2	2	3	75.4	59	131	18	19	9.7	4	2	2	15	5	No	no	No	2	150	Reasonable	1	No	1
70	2019-10-16	male	65	57	Atrial fibrillation	Radiofrequency ablation（2019.10.23）	1，4,5	2	62	2	2	1	2	2	2	2	2	3	89.5	59	153	14	16	15.8	3	1	2	11，15	3	No	No	No	2	110	No Reasonable	2	1	2
71	2019-10-16	male	55	79	Atrial fibrillation	Radiofrequency ablation（2019.10.22）	1，4	2	65	2	2	2	1	2	2	2	2	3	90.2	91	166	44	30	9.7	1	0	1	11，15.	4	No	No	No	2	110	Reasonable	1	No	1
72	2019-10-14	male	54	58	Atrial fibrillation	Radiofrequency ablation（2019.10.22）	1，4	2	72	2	2	2	2	2	2	2	1	3	91.7	67	157	46	59	12.5	0	1	1	11，15	6	No	No	No	2	110	Reasonable	1	No	1
73	2019-10-17	female	69	48	Atrial fibrillation	Radiofrequency ablation（2019.10.22）	1，4	2	69	1	2	2	2	2	2	2	2	3	80.4	44	131	17	23	14.3	3	3	1	11，15	4	No	No	No	2	110	Reasonable	1	No	1
74	2019-10-15	male	44	63.5	Atrial fibrillation	No	1	1	28	2	2	2	1	2	2	2	2	3	95	79	150	72	27	53	2	1	1	10，11，15	5	No	No	No	2	110	Reasonable	1	No	1
75	2019-10-17	male	77	75	Atrial fibrillation	No	1	2	68	2	2	2	1	2	2	2	2	3	95.6	65	155	14	13	16.8	3	1	1	11，15、	3	No	No	No	2	110	No Reasonable	2	1	2
76	2019-10-17	male	57	52	Atrial fibrillation	No	1	1	28	2	2	1	2	2	2	2	2	3	116	46	141	70	49	29.6	3	1	1	10，11，15	5	No	No	No	2	110	No Reasonable	2	No	2
77	2019-10-09	male	80	71	Atrial fibrillation	Implant pacemaker（2019.10.12）	1，5	2	60	1	2	2	1	2	2	2	2	3	74.9	51	155	23	19	11.6	4	3	2	10,15	4	No	No	No	2	110	Reasonable	1	No	1
78	2019-10-06	male	76	70	Atrial fibrillation	No	1	2	47	2	2	2	2	2	2	1	1	3	72.3	76	159	44	70	36.6	2	2	2	10，15	5	13	No	No	2	110	Reasonable	1	No	1
79	2019-10-14	female	43	51	Atrial fibrillation	No	1	2	68	2	2	2	2	2	2	2	2	3	46	112	125	34	33	25.7	1	0	1	15	5	No	No	No	2	110	No Reasonable			2
80	2019-10-13	male	42	87	Atrial fibrillation	No	1	2	66	1	2	2	2	2	2	2	1	3	119.6	88	162	44	21	19.7	1	1	2	15	5	No	No	No	2	110	Reasonable	1	No	1
81	2019-11-22	female	70	68	Atrial fibrillation	Radiofrequency ablation（2019.11.26）	1，4	2	68	2	2	2	1	2	2	2	2	3	62.4	80	137	32	28	21.7	3	2	1	11，15	4	No	No	No	2	110	No Reasonable	2	1	2
82	2019-11-24	male	53	65	Atrial fibrillation	Radiofrequency ablation（2019.11.25）	1，4	2	49	2	2	2	1	2	2	2	2	3	58.1	120	150	52	32	18.5	1	0	1	7，11，15	4	No	No	No	2	110	Reasonable	1	No	1
83	2019-11-25	male	73	67	Valvular atrial fibrillation	No	1	2	65	1	1	2	2	2	2	2	2	3	55	100	131	75	65	39.1	3	2	2	15	3	No	No	No	2	110	No Reasonable			2
84	2019-11-21	male	71	64	Atrial fibrillation	No	1	2	60	2	2	1	1	2	2	2	2	3	77.1	70	157	38	44	17.6	4	2	1	15	3	No	No	No	2	110	No Reasonable	2	1	2
85	2019-11-09	female	66	66	Atrial fibrillation	Implant pacemaker（2019.11.14）	1	2	61	2	2	2	2	2	2	2	2	2	61.4	83	110	22	26	10.5	2	2	1	11，15	4	No	No	No	2	110	No Reasonable	2	1	2
86	2019-11-08	male	74	66	Atrial fibrillation	Implant pacemaker（2019.11.14）	1，5	1	35	1	2	1	2	2	2	2	2	3	92.3	57	164	44	47	33.2	5	3	2	10,11,15	4	No	No	No	2	110	Reasonable	1	No	1
87	2019-11-18	male	51	42	Atrial fibrillation	Radiofrequency ablation（2019.11.20）	1，5	2	68	2	2	2	2	2	2	2	2	3	66.5	69	145	29	24	14.2	0	0	1	11，15	4	No	No	No	2	110	Reasonable	1	No	1
88	2019-11-18	male	58	87	Atrial fibrillation	Radiofrequency ablation（2019.11.19）	1，4	2	61	1	2	2	2	2	2	1	2	3	91.3	96	152	19	17	0	1	3	1	7，11，15	4	No	No	No	2	110	Reasonable	1	No	1
89	2019-11-04	male	44	81	Atrial fibrillation	Radiofrequency ablation（2019.11.11）	1，4	1	39	2	2	2	2	2	2	2	2	3	130.2	75	163	12	17	22.3	1	0	1	7，11，15	4	No	No	No	2	110	No Reasonable	2	1	2
90	2019-11-06	male	77	58	Atrial fibrillation	No	1	1	38	2	2	2	1	2	2	2	2	3	92.8	48	122	22	39	15.9	4	1	2	15	4	No	No	No	2	110	No Reasonable	2	1	2
91	2019-10-28	female	64	75	Atrial fibrillation	No	1，2	2	65	1	2	1	1	2	2	2	2	3	78.8	75	113	21	23	10.3	5	3	2	15	5	No	No	No	2	110	No Reasonable	2	1	2
92	2019-10-31	male	41	91	Atrial fibrillation	Radiofrequency ablation（2019.11.5）	1，4	2	67	1	2	2	1	2	2	1	1	3	71.7	154	168	38	24	13.9	2	3	1	11,15	7	No	No	No	2	110	Reasonable	1	No	1
93	2019-11-01	male	50	65	Atrial fibrillation	Radiofrequency ablation（2019.11.5）	1,4	2	63	2	2	2	2	2	2	1	2	3	99.43	72	141	11	21	16.4	0	1	1	7，11	4	No	No	No	2	110	No Reasonable	2	1	2
94	2019-11-04	male	82	66	Atrial fibrillation	Radiofrequency ablation（2019.11.5）	1，4	2	70	1	2	2	2	2	2	2	2	3	93.9	50	140	22	21	8.5	3	3	2	11，15	3	No	No	No	2	110	Reasonable	1	No	1
95	2019-10-31	male	53	58	Atrial fibrillation	Radiofrequency ablation（2019.11.4）	1，4	2	68	2	2	2	1	2	2	1	1	3	72.9	85	148	44	21	6.5	1	1	1	11,15	6	No	No	No	2	110	No Reasonable	2	1	2
96	2019-10-25	female	75	63	Atrial fibrillation	No	1	2	45	1	1	1	1	2	2	2	2	3	97.1	43	128	14	25	20.7	8	4	2	15	5	No	No	No	2	110	Reasonable	1	No	1
97	2019-12-19	male	73	70	Atrial fibrillation	No	1，6	2	65	1	1	2	2	2	2	2	2	3	56.8	101	125	45	48	36.2	3	2	2	15	3	No	No	No	2	110	No Reasonable			2
98	2019-12-23	female	50	50	Atrial fibrillation	Radiofrequency ablation（2019.12.24）	1	2	60	1	2	2	2	2	1	2	2	3	1082.7	4	146	18	16	10.2	2	1	1	11，15	6	No	No	No	2	110	No Reasonable			2
99	2019-12-17	male	76	69	Atrial fibrillation	Radiofrequency ablation（2019.12.23）	1，4	2	68	1	2	1	2	2	2	2	2	3	105.3	51	166	12	14	10.4	6	3	2	7，11，15	4	No	No	No	2	110	No Reasonable	2	1	2
100	2019-12-18	male	76	61	Atrial fibrillation	No	1	2	58	2	2	2	1	2	2	2	2	3	85	56	181	26	23	15.7	3	1	2	15	3	No	No	No	2	110	No Reasonable	2	1	2
101	2019-12-18	female	50	48	Atrial fibrillation	No	1	2	48	2	2	1	2	2	2	2	2	3	75.3	60	150	14	24	10.6	3	1	2	15	5	No	No	No	2	110	No Reasonable	2	1	2
102	2019-12-16	female	53	75	Atrial fibrillation	No	1	2	57	1	2	2	2	2	2	2	2	3	62.9	108	125	12	16	29.7	2	2	1	7，11，15	5	No	No	No	2	110	Reasonable	1	No	1
103	2019-12-16	male	50	75	Atrial fibrillation	No	1，6	1	38	1	1	1	2	2	2	2	2	3	78	106	150	29	28	52.8	5	1	1	10,11,15	5	No	No	No	2	110	No Reasonable	2	1	2
104	2019-12-12	male	51	85	Atrial fibrillation	Radiofrequency ablation（2019.12.17）	1，4	2	60	2	2	2	2	2	2	1	2	3	95.4	97	159	32	29	30.8	0	1	2	11，15	4	No	No	No	2	110	No Reasonable	2	1	2
105	2019-12-16	female	66	46	Atrial fibrillation	No	1,5,6	2	60	1	2	1	2	2	2	2	2	3	82.5	43	157	20	36	33	5	2	2	15	4	No	11	No	2	110	No Reasonable	2	1	2
106	2019-12-10	female	78	70	Atrial fibrillation	No	1	2	58	1	2	2	1	2	2	2	2	3	179.8	25	156	8	13	28.9	5	2	1	15	5	No	No	No	2	110	Reasonable	1	No	2
107	2019-12-10	male	80	70	Atrial fibrillation	No	1	2	62	2	2	2	1	2	2	2	2	3	75.6	68	197	26	28	28.5	3	1	2	11，15	3	No	No	No	2	110	Reasonable	1	No	1
108	2019-12-11	female	62	61	Atrial fibrillation	No	1	2	64	1	1	2	2	2	2	2	2	3	74.8	66	146	46	36	19.4	3	3	2	15	5	No	No	No	2	110	No Reasonable	2	1	2
109	2019-12-05	male	66	66	Atrial fibrillation	Radiofrequency ablation（2019.12.9）	1	2	65	2	1	2	2	2	2	2	1	3	94.8	63	140	16	14	17.1	3	3	2	15	5	13	No	No	2	110	No Reasonable	2	1	2
110	2019-12-05	male	57	60	Atrial fibrillation	No	1，6	2	65	1	2	2	2	2	2	1	1	3	91.9	67	156	49	71	16.2	3	2	1	15	5	No	No	No	2	110	No Reasonable	2	1	2
111	2019-12-05	male	70	63	Atrial fibrillation	No	1	2	58	2	2	2	2	2	2	1	2	2	116.5	46	111	53	47	20.8	1	2	1	11，15	3	No	No	No	2	110	No Reasonabl	2	1	2
112	2019-11-21	male	79	57	Atrial fibrillation	Implant pacemaker（2019.11.26）	1	2	58	2	2	2	2	2	2	2	2	3	82.1	52	143	18	20	17.2	2	1	1	11，15	3	No	No	No	2	110	Reasonable	1	No	1
113	2019-11-27	male	77	77	Atrial fibrillation	Radiofrequency ablation（2019.9.24）+Implant pacemaker（2019.9.25）	1，4	2	62	1	1	2	1	2	2	2	2	2	83.6	71	126	49	27	9.9	5	3	2	11，15	4	No	No	No	2	110	No Reasonable	2	1	2
114	2020-01-16	female	71	62	Atrial fibrillation	Implant pacemaker（2020.1.17）	1	2	68	1	2	2	1	2	2	2	2	3	64.8	62	139	16	16	13	4	2	2	15	4	No	No	No	2	110	No Reasonable	2	1	2
115	2020-01-13	male	67	64	Atrial fibrillation	No	1，5	2	60	2	2	2	1	2	2	2	2	3	88.6	65	163	42	39	16.2	2	1	1	8，15	3	No	No	No	2	110	Reasonable	1	1	1
116	2020-01-09	male	61	66	Atrial fibrillation	Radiofrequency ablation（2020.1.14）	1，4，5	2	65	2	2	2	1	2	2	2	2	3	86.4	74	152	26	20	12.22	1	1	2	11，15	3	No	No	No	2	110	No Reasonable	2	1	2
117	2020-01-06	male	74	54	Atrial fibrillation	Radiofrequency ablation（2020.1.14）	1，4	2	70	1	2	1	1	2	2	2	1	3	78.7	56	130	13	9	9.4	5	3	1	11，15	6	No	No	No	2	110	No Reasonable	2	1	2
118	2020-01-06	female	68	56	Atrial fibrillation	No	1	1	30	1	2	2	1	2	2	2	2	3	64.9	65	139	58	27	18.6	4	2	2	10，15	5	No	No	No	2	110	No Reasonable	2	1	2
119	2020-01-04	male	51	79	Atrial fibrillation	No	1，4	1	30	1	2	2	1	2	2	1	1	3	101	85	209	69	60	22.3	3	2	1	10,11,15	7	No	No	No	2	110	No Reasonable	2	1	2
120	2019-12-25	female	81	64	Atrial fibrillation	Radiofrequency ablation（2019.12.30）	1，4	2	58	1	2	1	2	2	2	2	2	3	59.4	66	133	17	23	15.5	6	4	1	11，15.	5	No	No	No	2	110	Reasonable	1	No	1
121	2020-01-05	female	76	60	Atrial fibrillation	No	1	2	68	1	1	2	2	2	2	2	2	3	136.6	29	135	11	19	13.2	5	3	1	11，15	5	No	No	No	2	110	No Reasonable			2
122	2019-12-30	male	56	77	Atrial fibrillation	No	1	2	55	1	1	2	2	2	2	2	1	3	96.9	82	169	17	18	17.3	2	1	1	10,11,15	7	No	No	No	2	110	No Reasonable	2	1	2
123	2019-12-20	male	83	71	Atrial fibrillation	No	1	1	55（心功能Ⅳ级）	1	1	1	2	2	2	2	1	3	70.7	70	150	8	12	45.7	7	2	2	11，15	6	No	No	No	2	110	Reasonable	1	No	1
124	2020-01-13	female	57	56	Atrial fibrillation	No	1	1	30	1	1	2	2	2	2	2	2	3	60	75	158	22	28	49	4	2	2	10,11,15	6	No	No	No	2	110	No Reasonable	2	1	2
125	2020-01-07	female	85	40	Atrial fibrillation	No	1	2	62	1	2	1	1	2	2	2	2	3	71.9	32	132	41	50	24	7	3	2	15	4	No	No	No	2	110	Reasonable	1	No	1
126	2020-01-07	male	46	65	Atrial fibrillation	Radiofrequency ablation（2020.1.8）	1，4	2	61	1	2	2	1	2	2	2	2	3	82.8	91	159	24	23	15.4	2	1	1	15	5	No	No	No	2	110	No Reasonable	2	1	2
127	2020-01-19	female	81	56	Atrial fibrillation	No	1，5	2	53	1	1	1	2	2	2	2	2	3	89	35	133	33	27	11.3	7	4	2	10,11,15	5	No	No	No	2	110	Reasonable	1	No	1
128	2019-12-26	female	40	46	Atrial fibrillation	Radiofrequency ablation（2019.12.30）	1，4	2	69	2	2	2	2	2	2	2	2	3	56.3	85	135	36	23	14.5	1	0	1	11，15	5	No	No	No	2	110	No Reasonable	2	1	2
129	2019-12-29	female	48	83.5	Atrial fibrillation	Radiofrequency ablation（2019.12.30）	1，4	2	65	2	2	2	2	2	2	2	2	3	45.6	176	130	23	25	9	1	1	1	11，15	5	No	No	No	2	110	No Reasonable	2	1	2
130	2019-10-11	male	56	57.6	Atrial fibrillation	No	1	1	35	2	2	1	2	1	2	2	2	3	65.4	91	154	243	272	54.5	3	2	2	10，15	5	No	No	No	2	110	No Reasonable	2	1	2
131	2019-10-28	male	80	76	Atrial fibrillation	No	1	2	64	1	2	2	1	2	2	1	2	3	121.9	46	119	23	28	13.5	4	2	2	2，11，15	4	No	No	No	2	110	Reasonable	1	No	1
132	2019-10-08	male	39	73	Atrial fibrillation	No	1	1	42	2	2	2	2	2	2	2	1	3	55.1	164	164	78	49	34.5	1	0	2	11，15	6	No	No	No	2	110	Reasonable	1	No	1

## Sheet: rivaroxaban
ID	Date（2008/4/30）	sex	age(years）	weight（Kg)	atrial fibrillation type	radiofrequency ablation or stent implantation	Anticoagulation indications（1.NVAF；2.PE；3.DVT；4.radiofrequency ablation or 3 to 4 weeks before cardioversion；5.atrial flutter；6.Others）	congestive heart failure（1.Yes；2.No）	LVEF（%）	hypertension（1.Yes.；2.No）	diabetes（1.Yes；2.No）	Stroke (Previous stroke, TIA or Thromboembolism)（1.Yes；2.No）	Vascular disease（1.Yes；2.No）	abnormal hepatic function（1.Yes；2.No）	abnormal renal function（1.Yes；2.No）	drink (1.Yes；2.No)	Tobacco use(1.Yes；2.No)	1.Bleeding history；2.anemia ；3.nothing	serum creatinine（umol/L)	CrCl	Hb（g/L)	ALT(U/L)	AST(U/L)	TBIL(umol/L)	CHA2DS2-VASc score	HSA-BLED score	1.initial anticoagulation；2.Is anticoagulant；3.Interruption of anticoagulant；4.Plan of anticoagulant	combined medication（1.aspirin；2.clopidogrel；3.ticagrelor；4.cilostazol；5.dipyridamole；6.NSAIDs7.amiodarone；8.verapamil ；9.diltiazem；10.digoxin；11.PPI；12.Antifungal azoles；13.antiepileptic drug；14.rifampicin；15.others）	SAMe-TT2R2 score	Bleeding event（The numbers are shown in the following table)	embolic events（The numbers are shown in the following table）	other events（1.dyspepsia；2.allergy3.others）	anticoagulant（1.warfarin；2.dabigatran；3.rivaroxaban；4.Apixaban；5.LMWH；6.aspirin；7.clopidogrel ；8.aspirin+clopidogrel；9.aspirin+ticagrelor；10.The patient refused anticoagulation；11.The course of treatment is sufficient, and the medicine can be stopped	dosage(mg)	Rationality of treatment strategy	Dose according to instructions（1.standard-dose；2.low-dose；3.high-dose）	Cause of dose error（1.The pharmacy has no corresponding dose；2.High risk of bleeding；3.High risk of thrombosis；4.Personal experience of physician；5.Diminished by the occurrence of bleeding；6.Combination of interacting drugs；7.others）	Rationality of treatment strategy(1.reasonable；2.unreasonable)
1	2019-07-15	male	76	55	Atrial fibrillation	No	1，6	2	60	2	2	2	1	2	2	1	1	3	58	75	135	27	35	21.8	3	3	2	11；15	5	No	11	No	3	10qd	unreasonable	2	4	2
2	2019-07-21	female	68	47	Atrial fibrillation、	No	1，5	1	35	1	2	2	1	2	2	2	2	3	88.3	40	128	51	41	0	5	2	2	10，11，15	5	No	No	No	3	20qd	unreasonable	3	3	2
3	2019-07-22	male	81	57	Atrial fibrillation	No	1	2	67	1	2	2	1	2	2	2	1	3	97.9	42	152	14	19	13.7	4	2	2	11，15	6	No	No	No	3	10qd	unreasonable	2	7	2
4	2019-07-23	male	78	58	Valvular atrial fibrillation	No	1，5	2	65	2	2	2	1	2	2	2	2	3	96.5	46	152	13	19	14.5	3	2	2	11，15	4	20	No	No	3	15qd	unreasonable		No	2
5	2019-07-22	male	64	60	Atrial fibrillation	No	1，3	2	60	2	2	1	1	2	2	2	2	3	73.1	77	160	16	22	33.1	3	1	2	15	4	No	No	No	3	20	reasonable	1	No	1
6	2019-07-23	female	71	48	Atrial fibrillation	Radiofrequency ablation（2019.5.7）	1，4,	2	68	2	1	2	1	2	2	2	2	3	64.4	54	145	26	16	8.7	4	3	2	15	4	20	No	No	3	10qd	unreasonable	2	4	2
7	2020-04-08	male	62	58.5	Atrial fibrillation	Radiofrequency ablation（2020.4.10)	1,4	2	69	1	2	2	2	2	2	2	2	3	92.7	60	163	24	28	13.2	1	1	2	11,15.	3	No	No	No	3	20	reasonable	1	No	1
8	2020-07-17	male	56	65	Atrial fibrillation	Radiofrequency ablation（2019.7.23）	1，4	2	62	1	2	2	1	2	2	2	1	2	76.5	88	173	31	24	26	2	1	1	7，11,15	6	No	No	No	3	20	reasonable	1	No	1
9	2019-07-25	male	83	1	Atrial fibrillation、	No	1，5	2	58	1	2	2	1	2	2	2	2	3	94.9	36	139	14	18	11.2	4	3	2	15	3	No	No	No	3	10qd	unreasonable	2	4	2
10	2019-07-29	male	67	51	Atrial fibrillation	Radiofrequency ablation（2019.7.31）	1，4	2	72	2	2	2	1	2	2	2	2	2	58.3	78	102	18	16	4.7	2	2	1	15	3	14	No	No	3	20	reasonable	1	No	1
11	2019-07-15	male	55	64	Atrial fibrillation	No	1，3	1	30	2	2	2	2	2	2	2	2	3	92.1	73	145	31	31	16.8	1	0	2	15	4	No	No	No	3	20	reasonable	1	No	1
12	2019-07-15	female	73	53.5	Atrial fibrillation、	No	1，5	2	65	1	1	2	1	2	2	2	2	3	67.4	56	129	16	18	13.3	5	3	1	11，15	5	No	No	No	3	15qd	unreasonable	2	2	2
13	2019-07-13	male	58	68	Atrial fibrillation	No	1	2	55	2	2	2	1	2	2	1	1	3	63.7	107	116	25	67	22.2	1	1	2	10，15	6	No	No	No	3	15	reasonable	1	No	1
14	2019-07-24	male	64	64	Atrial fibrillation	Radiofrequency ablation（2019.7.31）	1，4	2	67	2	2	2	1	2	2	2	2	3	84.1	67	162	14	16	18.8	1	0	2	11，15	3	No	No	No	3	20	reasonable	1	No	1
15	2019-07-16	male	55	75	Atrial fibrillation	Radiofrequency ablation（2019.7.17）	1，4	2	69	2	2	2	2	2	2	2	2	3	84	93	137	10	15	12.2	0	0	1	11，15	4	No	No	No	3	20	reasonable	1	No	1
16	2019-07-09	male	68	66	Atrial fibrillation	No	1	2	55	1	2	1	1	2	2	2	2	3	115.2	51	146	11	15	13.3	5	3	1	11，15	4	No	No	No	3	15	reasonable	1	No	1
17	2019-07-11	female	72	63	Atrial fibrillation	No	1	2	44	1	2	2	1	2	2	2	2	3	96.6	46	139	25	38	20.7	4	2	1	15	5	No	No	No	3	15	reasonable	1	No	1
18	2019-07-15	male	50	86	Atrial fibrillation	Radiofrequency ablation（2019.7.16）	1，4	2	60	1	2	2	2	2	2	2	2	3	105.6	90	146	17	17	11.6	1	2	1	7，11,15	5	No	No	No	3	20	reasonable	1	No	1
19	2019-07-01	male	59	56	Atrial fibrillation	Radiofrequency ablation（2019.7.11）	1，4	2	64	2	2	1	2	2	2	2	1	3	77	72	150	28	17	26.7	2	2	2	No	5	No	11	No	3	15	unreasonable	2	2	2
20	2019-07-01	male	72	60	Atrial fibrillation	No	1	2	66	2	2	1	2	2	2	2	2	3	86.5	58	139	39	29	40	3	3	2	11，15	3	No	No	No	3	15	unreasonable	2	2	2
21	2019-07-08	male	38	73		Radiofrequency ablation（2019.5.29）	4，5	2	46	2	2	2	2	2	2	2	2	3	101.5	90	144	63	30	15.4	0	0	2	15	4	No	No	No	3	20	reasonable	1	No	1
22	2019-07-08	female	54	68	Atrial fibrillation、	No	1，5	2	62	1	2	1	1	2	2	2	2	3	64.7	94	151	28	28	14.5	5	3	1	15	6	No	No	No	3	20	reasonable	1	No	1
23	2019-07-08	female	84	66	Atrial fibrillation	No	1	2	63	1	1	2	2	2	2	2	2	3	63.6	61	137	24	28	8.5	6	3	1	11，15	5	No	No	No	3	10	unreasonable	2	4	2
24	2019-07-08	male	55	75	Atrial fibrillation、	Radiofrequency ablation（2019.7.10）	1，4，5	2	63	2	2	2	2	2	2	2	1	3	107.3	73	181	30	23	11.6	0	1	1	7，11	6	No	No	No	3	20	reasonable	1	No	1
25	2019-07-04	female	61	59	Atrial fibrillation	No	1，3	2	55	1	2	2	1	2	2	2	2	3	79.3	61	142	25	23	12.6	3	1	2	15	5	No	No	No	3	15	unreasonable	2	2	2
26	2019-07-08	male	46	81	Atrial fibrillation	Cryoablation（2019.7.10）	1，4	2	66	1	2	2	2	2	2	2	2	3	99.6	94	154	18	20	16.6	1	2	1	11，15	4	No	No	No	3	15	unreasonable	2	2	2
27	2019-07-08	female	62	60	Atrial fibrillation	Radiofrequency ablation（2019.7.10）	1，4	2	80	2	2	2	1	2	2	2	2	3	49.4	99	125	12	17	14.1	2	1	1	11，15	4	No	No	No	3	20	reasonable	1	No	1
28	2019-07-03	male	48	54	Atrial fibrillation	Radiofrequency ablation（2019.7.10）	1，4	2	68	2	2	1	1	2	2	2	2	3	71.2	86	149	36	19	13.2	3	2	2	7，11,15	5	No	No	No	3	20	reasonable	1	No	1
29	2019-07-02	female	70	67	Atrial fibrillation	Implant pacemaker（2019.7.4）	1	2	65	1	2	2	1	2	2	2	2	3	76.4	64	134	9	18	27	3	3	1	11，15	5	No	No	No	3	10	unreasonable	2	2	2
30	2019-07-02	male	82	73	Atrial fibrillation	Cryoablation（2019.7.9）	1，4	2	58	2	2	2	1	2	2	2	2	3	84.5	62	159	20	18	23.9	3	1	2	7，11，15	4	No	No	No	3	15	reasonable	1	No	1
31	2019-07-04	female	82	55		No	5	1	26	2	2	2	2	2	2	2	2	3	75.7	44	117	24	43	16.4	4	2	1	11，15	4	No	No	No	3	15	reasonable	1	No	1
32	2019-07-01	male	75	63	Atrial fibrillation	PCI术后	1	2	64	1	1	2	1	2	2	2	2	3	77.4	65	152	15	15	17.9	5	3	2	1，2，15	4	No	No	No	3	10	unreasonable	2	2	2
33	2019-07-04	male	78	81	Atrial fibrillation	No	1，2,3	2	60	1	1	2	1	2	2	2	2	3	86.9	71	150	35	29	24	5	2	2	11，15	4	No	No	No	3	20	reasonable	1	No	1
34	2019-07-01	male	41	72	Atrial fibrillation	Radiofrequency ablation（2019.7.4）	1，4	2	70	1	2	2	2	2	2	1	1	3	95.5	92	166	17	19	5.9	1	2	1	11，15	6	No	No	no	3	20	reasonable	1	No	1
35	2019-06-25	female	67	38	Atrial fibrillation	Implant pacemaker（2019.6.28）	1	2	62	2	2	2	2	2	2	2	2	3	77.1	38	130	16	20	9.8	2	1	1	15	3	No	No	No	3	20	unreasonable	3	3	2
36	2019-06-28	male	78	78	Atrial fibrillation	No	1	2	51	1	2	2	1	2	2	2	2	3	135.8	44	161	12	19	17.1	4	1	1	15	4	No	No	No	3	15	reasonable	1	No	1
37	2019-07-01	male	58	63	Atrial fibrillation	Radiofrequency ablation（2019.7.3）	1，4，5	2	64	1	2	2	2	2	2	2	2	3	93.6	68	134	17	21	15.7	1	1	2	11	4	No	No	No	3	20	reasonable	1	No	1
38	2019-07-01	female	79	74	Atrial fibrillation、	No	1，5	2	65	1	2	1	2	2	2	2	2	3	80.5	59	135	14	16	10.6	5	2	2	15	5	No	No	No	3	15	reasonable	1	No	1
39	2019-07-02	female	66	63	Atrial fibrillation、	No	1，2，5	2	55	1	2	1	1	2	2	2	2	3	78.7	62	143	15	16	31.6	5	3	2	11，15	5	No	No	No	3	20	reasonable	1	No	1
40	2019-06-24	male	74	75	Atrial fibrillation	Radiofrequency ablation（2019.7.2）（2019.6.27）	1，4,6	2	70	1	2	2	1	2	2	2	2	3	107.9	56	147	12	17	29.9	3	2	1	2，11，15	4	No	No	No	3	10	unreasonable	2	2	2
41	2019-06-27	male	59	79	Atrial fibrillation	PCI术后（2019.6.27）	1，4,6	2	57	1	1	2	1	2	2	1	2	3	82.7	95	172	59	193	31.9	3	2	1	1,2，15	5	No	No	No	3	2.5BID	reasonable	1	No	1
42	2019-06-18	female	75	76	Atrial fibrillation	Implant pacemaker（2019.6.18）	1	2	60	1	1	2	1	2	1	2	2	3	210.7	24	129	33	45	0	6	2	2	11，15	5	No	No	3	3	15	reasonable	1	No	1
43	2019-08-02	male	54	64	Atrial fibrillation	No	1	2	60	2	2	2	2	2	2	2	1	3	83.1	81	173	25	30	19.5	0	0	2	7，11，15	6	No	No	No	3	20	unreasonable		No	2
44	2019-08-04	male	66	69	Atrial fibrillation	No	1	2	66	1	2	1	2	2	2	2	2	3	76.4	82	148	38	29	15.8	4	3	1	11，15	4	No	No	No	3	15	unreasonable	2	7	2
45	2019-08-05	female	52	56	Atrial fibrillation	Radiofrequency ablation（2019.8.7）	1，4	2	67	1	2	2	2	2	2	2	2	3	62.1	83	160	27	25	28.1	2	1	2	11，15	5	No	No	No	3	20	reasonable	1	No	1
46	2019-08-06	male	57	76.5	Atrial fibrillation、	Radiofrequency ablation（2019.8.9）	1，4,5	2	65	1	1	2	1	2	2	2	2	3	60.3	129	165	43	25	19.3	3	1	2	11，15	5	No	No	No	3	20	reasonable	1	No	1
47	2019-08-06	male	68	82	Atrial fibrillation	No	1	2	68	1	1	1	1	2	2	2	2	1，2	62.8	115	105	19	28	0	6	4	2	11，15	4	1	No	No	3	10	unreasonable	2	2	2
48	2019-08-08	male	64	91	Atrial fibrillation	No	1	2	54	1	2	2	2	2	2	2	1	3	71.1	119	157	17	21	14	1	1	2	11，15	5	No	No	No	3	20	reasonable	1	No	1
49	2019-08-08	male	76	82	Atrial fibrillation	No	1	2	60	2	2	1	1	2	2	2	2	3	172.8	37	157	37	43	0	5	2	1	10,11,15	4	No	No	No	3	15	reasonable	1	No	1
50	2019-08-06	male	68	55	Atrial fibrillation	Radiofrequency ablation（2019.8.14）	1，4	2	68	1	2	2	2	2	2	2	2	3	83	59	130	12	23	14.2	2	2	1	11，15	3	No	No	No	3	20	reasonable	1	No	1
51	2019-08-06	male	83	54	Atrial fibrillation	No	1，3	1	36	2	2	2	2	2	2	2	1	3	93	41	167	14	37	65.8	3	1	1	10，15	5	No	No	No	3	15	reasonable	1	No	1
52	2019-08-15	male	54	71	Atrial fibrillation	Radiofrequency ablation（2019.8.19）	1，4	2	77	1	2	2	1	2	2	2	2	3	77.4	97	137	16	17	13.8	2	1	2	2，11，15	5	No	No	No	3	15	reasonable	1	No	1
53	2019-08-15	male	60	70	Atrial fibrillation	Radiofrequency ablation（2019.8.19）	1，4	2	69	1	2	2	1	2	2	2	2	3	82.7	83	155	25	21	12.5	2	1	1	11，15	4	No	No	No	3	15	unreasonable	2	7	2
54	2019-08-14	male	53	78	Atrial fibrillation、	Radiofrequency ablation（2019.8.21）	1，4,5	2	65	2	2	2	1	2	2	2	2	3	83.5	100	163	26	20	12.9	1	1	2	11，15	4	No	No	No	3	20	reasonable	1	No	1
55	2019-08-09	female	52	52	Atrial fibrillation、	Implant pacemaker+Radiofrequency ablation（2019.8.14）	1，4，5	2	65	2	2	2	2	2	2	2	2	3	59.7	80	147	20	21	17.1	1	0	1	11	5	No	No	No	3	20qd	reasonable	1	No	1
56	2019-08-18	male	48	51	Atrial fibrillation、	Radiofrequency ablation（2019.7.10）、Implant pacemaker（2019.8.19）	1，4，5	2	60	2	2	1	2	2	2	2	2	3	79.9	72	147	20	14	14.5	2	1	2	7，11	4	No	No	3	3	20qd	reasonable	1	No	1
57	2019-08-21	male	34	78	Atrial fibrillation	No	1	2	60	1	2	2	2	2	2	2	2	3	66.7	152	190	109	38	20.8	1	2	1	11，15	4	No	No	No	3	20qd	reasonable	1	No	1
58	2019-08-17	male	77	65	Atrial fibrillation	Radiofrequency ablation（2019.8.27）	1	2	56	1	2	2	1	2	2	2	2	3	86.4	58	155	20	23	15	4	2	1	11，15	4	No	No	No	3	20qd	reasonable	1	No	1
59	2019-08-13	female	83	60	Atrial fibrillation	No	1，2，3	2	42	2	2	1	1	2	2	2	2	3	92.7	39	149	40	52	22.3	7	2	1	11，15	5	No	No	No	3	10qd	unreasonable	2	7	2
60	2019-08-06	male	56	45	Atrial fibrillation	No	1	1	35	1	2	1	2	1	2	2	2	3	121.7	38	157	139	137	76.8	4	2	1	15	5	13	No	No	3	20qd	unreasonable	3	4	2
61	2019-08-12	male	65	77	Atrial fibrillation	No	1	2	60	2	2	1	1	2	2	2	2	3	108.5	65	150	13	13	16.5	4	3	2	10，11，15	4	16	No	No	3	20qd	reasonable	1	No	1
62	2019-08-06	female	64	64	Atrial fibrillation	No	1	2	51	2	2	2	2	2	2	2	2	3	53.1	96	144	17	27	14	1	1	2	15	4	20	No	No	3	20qd	unreasonable			2
63	2019-08-14	male	66	62	Atrial fibrillation	No	1，6	2	50	2	2	1	1	2	2	2	1	3	79.8	71	158	29	33	17	5	3	2	2，11，15	6	No	8	No	3	15	reasonable	1	No	1
64	2019-08-19	female	70	44	Atrial fibrillation	No	1	2	65	2	2	2	1	2	2	2	2	3	61	53	142	22	27	14.9	3	2	1	15	4	No	No	No	3	15	unreasonable	2	4	2
65	2019-08-08	male	80	49	Atrial fibrillation	No	1，3	2	68	1	2	2	1	2	2	2	1	3	84.6	42	116	19	33	15.7	4	3	1	15	5	No	No	No	3	10	unreasonable	2	7	2
66	2019-09-26	male	82	64	Atrial fibrillation	No	1	2	60	1	2	2	1	2	2	2	2	3	99.7	46	157	15	21	22.1	3	2	1	15	4	No	No	No	3	10	unreasonable	2	7	2
67	2019-09-24	female	60	42	Atrial fibrillation	Radiofrequency ablation	1，4	1	26	2	2	2	2	2	2	2	2	3	69.5	50	150	24	57	46.5	2	0	2	11，15	4	No	No	3	3	10	unreasonable	2	7	2
68	2019-09-17	male	76	80	Atrial fibrillation	Implant pacemaker（2019.9.23）	1	2	60	2	2	1	1	2	2	2	2	3	189.8	33	174	31	30	0	5	3	2	10，11，15	4	No	No	No	3	15	reasonable	1	No	1
69	2019-09-20	male	78	85	Atrial fibrillation	No	1	2	60	1	1	1	1	2	2	2	2	3	74.3	79	150	26	29	14	5	2	2	15	4	No	No	No	3	15	reasonable	1	No	1
70	2019-09-16	female	74	64.5	Atrial fibrillation	Radiofrequency ablation（2019.9.23）	1，4，6	2	71	1	2	1	2	2	2	2	2	3	69.9	64	142	22	23	13.7	5	2	1	11，15	5	No	No	No	3	20	reasonable	1	No	1
71	2019-09-16	male	46	86	Atrial fibrillation	Radiofrequency ablation（2019.9.18）	1，4	2	68	2	2	2	2	2	2	1	1	3	79	126	151	23	18	14.6	0	1	1	11，15	6	No	No	No	3	20	reasonable	1	No	1
72	2019-09-16	male	53	80.5	Atrial fibrillation、	Radiofrequency ablation（2019.9.17）	1，4，5	2	65	2	2	2	2	2	2	1	2	3	69.2	124	177	45	34	26.5	0	1	1	11，15	4	No	No	No	3	20	reasonable	1	No	1
73	2019-09-06	female	70	78	Atrial fibrillation	Radiofrequency ablation（2019.9.10）	1，4，5	2	65	1	2	2	1	2	2	2	2	3	71.4	80	143	25	33	16.3	4	2	1	11，15	5	No	No	No	3	20	reasonable	1	No	1
74	2019-09-02	male	55	61	Atrial fibrillation	Radiofrequency ablation（2019.9.4）	1，4	2	74	2	2	2	2	2	2	2	2	3	75.9	84	196	68	47	16.6	0	0	1	7,11	4	No	No	No	3	20	reasonable	1	No	1
75	2019-09-02	male	54	75	Atrial fibrillation	Radiofrequency ablation（2019.9.3）	1，4	2	65	1	2	2	1	2	2	2	2	3	116.2	68	145	38	28	13.1	2	2	1	11，15	5	No	No	No	3	20	reasonable	1	No	1
76	2019-09-02	male	83	70	Atrial fibrillation	No	1	2	54	1	2	2	1	2	2	2	2	3	89.5	55	191	5	17	20.2	5	2	2	11，15	4	No	No	No	3	15	reasonable	1	No	1
77	2019-09-02	female	54	60	Atrial fibrillation、	No	1，5，6	2	70	1	2	1	2	2	2	2	2	3	64.7	85	129	29	27	17.5	4	3	2	15	6	No	11	No	3	20	reasonable	1	No	1
78	2019-08-29	male	82	62	Atrial fibrillation	No	1	2	64	1	2	2	1	2	2	2	2	3	102.5	43	132	21	27	0	4	3	2	11，15	4	No	No	No	3	10	unreasonable	2	7	2
79	2019-08-29	male	55	71	Atrial fibrillation	Radiofrequency ablation（2019.7.17）	1，4	2	70	2	2	2	1	2	2	2	1	3	87	85	146	18	19	14.7	1	0	2	15	6	No	No	No	3	15	unreasonable	2	7	2
80	2019-08-20	male	81	53.5	Atrial fibrillation	No	1，2,3	2	45	2	2	1	2	2	2	2	1	3	104	37	116	11	24	56.7	4	1	1	10,11,15	5	No	No	No	3	10	unreasonable	2	2	2
81	2019-09-05	male	86	63	Atrial fibrillation	No	1，2	2	60	1	2	1	1	2	2	2	2	3	99.1	42	142	19	21	25.4	6	3	1	11，15	4	No	No	No	3	15	reasonable	1	No	1
82	2019-09-04	female	82	48	Atrial fibrillation	No	1	2	70	1	2	1	1	2	2	2	2	3	68.7	42	145	18	26	17.2	6	4	1	11，15	5	No	No	No	3	20	unreasonable	3	3	2
83	2019-09-07	female	85	51	Atrial fibrillation	No	1，3	2	56	1	2	2	1	2	2	2	2	3	74.9	37	137	12	23	24.1	6	2	2	11，15	5	No	No	No	3	10	unreasonable	2	7	2
84	2019-09-10	male	65	75	Atrial fibrillation	No	1	2	61	2	2	2	1	2	2	2	2	3	95.7	72	143	18	14	23.6	2	1	2	10,11,15.	4	No	No	No	3	20	reasonable	1	No	1
85	2019-09-19	male	52	75	Atrial fibrillation	No	1，4，5	2	55	2	1	2	2	2	2	1	2	3	71.1	113	136	47	30	12	1	0	2	11，15	5	No	No	No	3	20	reasonable	1	No	1
86	2019-09-24	female	82	58	Atrial fibrillation	No	1	2	68	1	1	2	1	2	2	2	2	3	62.9	56	125	26	30	19.6	6	2	1	8，15	5	No	No	No	3	15	reasonable	1	No	1
87	2019-09-13	female	78	71	Atrial fibrillation	支架术后（2019.6.30）	1	2	60	1	1	1	1	2	2	2	2	3	121.6	38	169	21	23	17.1	6	4	1	2，11,15	5	No	No	No	3	10	unreasonable	2	2	2
88	2019-08-22	male	75	75	Atrial fibrillation	PCI后（2019.9.2）	1	2	45	1	2	1	1	2	2	2	2	3	113.7	75	126	30	27	22.6	6	4	1	1，11，15	4	No	No	No	3	10	unreasonable	2	2	2
89	2019-09-26	male	78	70	Atrial fibrillation	No	1，6	1	60	1	1	1	1	2	2	2	2	2	83.8	64	91	12	21	21	8	3	2	15	4	No	No	No	3	10	unreasonable	2	2	2
90	2019-09-17	male	82	87	Atrial fibrillation	No	1	2	65	2	2	2	1	2	2	2	2	3	76.4	81	148	10	18	12.2	3	2	1	15	3	No	No	No	3	15	reasonable	1	No	1
91	2019-09-05	male	77	66	Atrial fibrillation	No	1	2	58	1	2	2	1	2	2	2	1	3	97.8	52	160	11	19	17.2	4	3	1	11，15	6	13	No	No	3	10	unreasonable	2	2	2
92	2019-10-28	female	79	58	Atrial fibrillation	PCI后（2018.11.19）	1	2	64	1	1	1	1	2	2	2	2	3	72.2	51	142	8	11	12.7	7	3	1	2，11，15	5	No	No	No	3	15	reasonable	1	No	1
93	2019-10-23	female	79	75	Atrial fibrillation、	No	1，5	2	63	1	1	1	2	2	2	2	2	3	68	70	133	16	16	10.3	7	3	2	11，15	5	No	No	No	3	15	reasonable	1	No	1
94	2019-10-22	female	67	39	Atrial fibrillation	Radiofrequency ablation（2019.10.23）	1，4	2	53	2	2	2	2	2	2	2	2	3	77	39	138	10	16	0	2	1	2	15	3	No	No	No	3	20	unreasonable	3	3	2
95	2019-10-14	male	37	75	Atrial fibrillation、	Radiofrequency ablation（2019.10.16）	1，5	2	62	2	2	2	2	2	2	2	2	3	86.8	109	177	31	25	19.2	0	1	2	11，15	4	20	No	No	3	15	unreasonable	2	7	2
96	2019-10-08	male	77	72	Atrial fibrillation	No	1	2	65	1	2	1	1	2	2	1	2	3	103.7	54	122	24	19	12.7	6	5	2	11，15	4	3	No	No	3	10	unreasonable	2	2	2
97	2019-10-11	male	85	65	Atrial fibrillation	No	1	2	65	2	2	1	2	2	2	2	2	3	65.5	67	134	14	21	23.5	4	3	2	11，15	3	13	No	No	3	10	unreasonable	2	2	2
98	2019-10-09	female	79	55	Atrial fibrillation	No	1	2	75	2	1	2	1	2	2	2	2	3	49	71	160	18	19	15.9	5	1	2	11，15	5	No	No	2	3	10	unreasonable	2	7	2
99	2019-11-26	male	75	53	Atrial fibrillation	No	1	2	70	2	2	2	1	2	2	2	2	3	98.1	43	155	15	23	29.3	3	2	1	11，15	3	No	No	No	3	15	reasonable	1	No	1
100	2019-11-22	female	73	50	Atrial fibrillation	No	1，6	2	65	1	2	2	1	2	2	2	2	3	83.3	42	128	38	36	12.6	3	2	2	11，15	5	18	No	No	3	10	unreasonable	2	2	2
101	2019-11-18	male	72	58	Atrial fibrillation	No	1，6	2	57	1	2	1	2	2	2	2	2	3	78.1	62	141	24	44	41	4	3	2	10,15.	4	No	No	3	3	15	unreasonable	2	7	2
102	2019-11-19	male	63	65	Atrial fibrillation	No	1，3	2	70	2	2	1	1	2	2	2	2	3	93.5	66	160	26	25	13.5	4	2	1	11，15	4	No	No	No	3	15	unreasonable	2	7	2
103	2019-11-20	female	79	44	Atrial fibrillation	No	1	2	67	2	2	2	1	2	2	2	2	3	67.8	41	120	12	21	13.4	4	2	2	15	3	15	No	No	3	10	unreasonable	2	2	2
104	2019-11-18	male	58	59	Atrial fibrillation	No	1	2	67	1	2	2	2	2	2	2	2	3	81.4	73	145	50	46	8.5	1	1	1	15	3	No	No	No	3	20	reasonable	1	No	1
105	2019-11-13	male	79	64	Atrial fibrillation	Implant pacemaker（2019.11.14）	1	2	60	2	2	2	2	2	2	2	2	3	86.9	55	140	15	23	16.2	2	1	1	15	2	No	No	No	3	15	reasonable	1	No	1
106	2019-11-14	male	66	56	Atrial fibrillation	No	1	2	70	2	2	2	1	2	2	2	2	3	80.4	62	136	22	19	17.9	2	2	1	11，15	3	No	No	No	3	15	reasonable	1	No	1
107	2019-11-14	male	69	82	Atrial fibrillation	Radiofrequency ablation（2019.11.18）	1，4	2	60	1	1	1	1	2	2	2	2	2	70.7	101	111	20	23	24.2	6	4	2	7，11，15	4	No	No	No	3	20	reasonable	1	No	1
108	2019-11-07	female	68	41	Atrial fibrillation	Radiofrequency ablation（2019.11.12）	1，4	2	65	2	2	2	1	2	2	2	2	3	61	51	121	40	64	14.3	3	2	2	11,15	4	No	No	No	3	20	reasonable	1	No	1
109	2019-11-07	female	60	59	Atrial fibrillation	Radiofrequency ablation（2019.11.12）	1，4	2	61	1	2	2	1	2	2	2	2	3	57.6	86	134	15	18	10.6	4	2	2	11,15	5	No	No	No	3	20	reasonable	1	No	1
110	2019-11-11	female	54	62	Atrial fibrillation、	Radiofrequency ablation（2019.11.12）	1，4，,5	2	68	1	2	1	2	2	2	2	2	3	60.7	92	116	21	23	0	4	2	2	11，15	6	No	No	No	3	20	reasonable	1	No	1
111	2019-11-04	female	54	74	Atrial fibrillation	Radiofrequency ablation（2019.11.11）	1，4	2	68	1	2	2	1	2	2	2	2	3	58.5	114	142	14	20	17.9	3	1	2	11，15	6	No	No	No	3	20	reasonable	1	No	1
112	2019-11-05	female	76	50	Atrial fibrillation	No	1，5	2	67	2	2	2	2	2	2	2	2	3	61.7	54	129	51	51	12	3	2	2	11，15	4	No	No	No	3	10	unreasonable	2	7	2
113	2019-11-01	female	71	53.5	Atrial fibrillation	No	1	2	64	1	2	1	2	2	2	2	2	3	75.6	51	121	28	20	13.9	5	3	1	11，15	5	No	No	No	3	15	unreasonable	2	7	2
114	2019-10-31	female	57	61	Atrial fibrillation	No	1，4	2	68	1	2	2	2	2	2	2	2	3	67.4	78	136	35	29	17.4	2	1	1	11,15	5	No	No	No	3	20	reasonable	1	No	1
115	2019-11-01	female	69	58.5	Atrial fibrillation	No	1	2	68	1	2	1	2	2	2	2	2	3	107.6	40	140	11	16	14.9	5	4	2	11,15	5	No	No	No	3	20	unreasonable	3	3	2
116	2019-10-31	female	83	69	Atrial fibrillation	No	1	2	66	2	1	2	1	2	2	2	2	3	91.1	45	143	13	13	12.1	5	1	1	11，15	5	No	No	No	3	10	unreasonable	2	7	2
117	2019-11-04	female	73	70	Atrial fibrillation、	No	1，5	2	72	2	2	2	2	2	2	2	2	3	138.5	35	127	11	13	13	3	1	2	11，15.	4	No	No	No	3	15	reasonable	1	No	1
118	2019-10-28	female	65	45	Atrial fibrillation	Radiofrequency ablation（2019.10.29）	1，4	2	60	1	2	1	1	2	2	2	2	3	45	78	156	25	29	16.5	6	3	1	11，15	5	No	No	3	3	20	reasonable	1	No	1
119	2019-12-23	male	38	80	Atrial fibrillation	Radiofrequency ablation（2019.12.24）	1	2	64	2	2	2	2	2	2	2	2	3	81.5	123	81.5	30	22	16.4	0	1	1	11，15	4	No	No	No	3	20	reasonable	1	No	1
120	2019-12-23	male	89	54	Atrial fibrillation	No	1,2,3	2	68	1	2	2	1	2	2	2	2	3	63.4	53	127	11	18	12.7	5	2	2	15	4	No	No	No	3	15	reasonable	1	No	1
121	2019-12-18	female	60	53	Atrial fibrillation	Radiofrequency ablation（2019.12.24）	1，4	2	68	2	1	1	2	2	2	2	2	3	71.1	62	148	18	21	9.5	4	2	2	11，15	5	13	No	No	3	15	unreasonable	2	7	2
122	2019-12-16	male	46	82	Atrial fibrillation	No	1	2	62	2	2	2	2	2	2	2	2	3	82.8	114	164	46	42	13.2	0	0	1	15	4	No	No	No	3	15	unreasonable			2
123	2019-12-17	male	54	74	Atrial fibrillation	Radiofrequency ablation（2019.12.18）	1，4	2	65	1	1	2	1	2	2	2	2	3	88.9	88	153	39	26	16	3	2	2	11，15	5	No	No	No	3	15	unreasonable	2	2	2
124	2019-12-17	male	68	55	Atrial fibrillation	No	1	2	43	2	2	2	2	2	2	2	2	3	80.2	61	173	19	27	26.7	5	2	2	10,15	3	No	no	No	3	15	unreasonable	2	2	2
125	2019-12-10	male	79	59	Atrial fibrillation、	No	1，5	2	48	1	2	2	1	2	2	2	2	3	107.6	37	162	50	40	21.6	4	2	1	15	4	No	No	No	3	10	unreasonable	2	2	2
126	2019-12-04	female	84	46	Atrial fibrillation、	No	1，5	2	60	2	2	2	1	2	2	2	2	1	98.2	28	148	11	21	17.1	4	2	2	15	4	no	No	No	3	5qd	unreasonable	2	2	2
127	2019-12-03	male	63	61	Atrial fibrillation	No	1	1	32	2	2	1	2	2	2	2	1	3	79.2	73	130	46	46	37.1	3	2	2	10,11,15	4	No	No	No	3	20	reasonable	1	No	1
128	2019-12-01	male	73	67	Atrial fibrillation	No	1	1	28	1	2	2	2	2	2	2	2	3	117.4	46	162	10	17	0	3	3	2	7，15	4	No	No	No	3	10	unreasonable	2	2	2
129	2019-11-29	male	82	65	Atrial fibrillation	No	1	2	62	1	2	2	1	2	2	2	2	3	101.4	46	143	89	115	0	4	3	2	10,11,15.	4	No	No	No	3	15	reasonable	1	No	1
130	2019-12-02	male	76	84	Atrial fibrillation	No	1	2	60	2	2	2	1	2	1	2	2	3	200.4	33	168	70	33	28.6	3	2	1	15	4	No	No	No	3	15	reasonable	1	No	1
131	2020-01-07	female	52	58	Atrial fibrillation	Radiofrequency ablation（2020.1.14）	1,4,5	2	57	2	2	2	2	2	2	2	2	3	62.1	86	145	47	27	12.2	1	0	1	11，15	5	No	No	No	3	20	reasonable	1	No	1
132	2020-01-06	female	65	70	Atrial fibrillation	No	1	2	68	2	2	2	1	2	2	2	2	3	52.2	105	144	19	16	6.2	3	2	2	15	4	No	No	No	3	20	reasonable	1	No	1
133	2020-01-06	female	72	62	Atrial fibrillation	No	1	2	48	1	2	2	1	2	2	2	2	3	71.9	61	127	16	25	0	4	2	2	15	4	No	No	No	3	20	reasonable	1	No	1
134	2020-01-02	male	68	76	Atrial fibrillation	Radiofrequency ablation（2020.1.7）	1	2	60	2	2	2	1	2	2	2	1	3	87.9	76	151	23	19	17.2	2	2	1	11，15	5	No	No	No	3	20	reasonable	1	No	1
135	2020-01-06	male	74	88	Atrial fibrillation	No	1	2	60	1	1	2	1	2	2	2	1	3	130.9	54	173	12	17	12.7	4	2	2	10，15	6	No	No	No	3	10	unreasonable	2	2	2
136	2019-12-25	male	83	69	Atrial fibrillation	No	1，3	2	70	1	2	1	1	2	2	2	2	3	91.7	49	150	25	22	14.1	6	3	2	15	4	No	No	No	3	15	reasonable	1	No	1
137	2019-12-23	male	64	61	Atrial fibrillation	Radiofrequency ablation（2019.12.30）	1，4	2	68	1	2	2	2	2	2	2	2	3	90.7	63	150	39	25	8.8	1	2	2	11，15	3	13	No	No	3	15	unreasonable	2	2	2
138	2019-12-19	female	71	53	Atrial fibrillation	Implant pacemaker（2019.12.25）	1	2	64	1	2	1	1	2	2	2	2	3	73.3	52	128	18	20	9.8	6	3	2	15	4	No	No	No	3	15	unreasonable	1	2	2
139	2020-01-14	male	58	60	Atrial fibrillation	Radiofrequency ablation（2020.1.15）	1，4	2	60	1	2	2	2	2	2	2	2	3	87	69	155	30	34	8.5	1	1	2	15	4	No	No	No	3	20	reasonable	1	No	1
140	2020-01-14	female	64	68	Atrial fibrillation	No	1	2	63	1	2	2	2	2	2	2	2	3	70.1	77	126	28	31	19.1	2	1	1	11，15	4	No	No	No	3	20	reasonable	1	No	1
141	2020-01-13	female	68	63	Atrial fibrillation	No	1	2	60	1	2	2	1	2	2	2	2	3	68.9	69	151	19	23	12.2	4	3	1	11，15	5	No	No	No	3	20	reasonable	1	No	1
142	2020-01-13	female	64	47	Atrial fibrillation	Radiofrequency ablation（2020.1.15）	1，4	2	69	1	2	2	1	2	2	2	2	3	64.4	58	130	9	16	16.8	3	1	1	15	5	No	No	No	3	20	reasonable	1	No	1
143	2020-01-05	female	79	57	Atrial fibrillation	PCI术后（2020.1.15）	1	2	56	2	2	2	1	2	2	2	2	2	55.4	65	125	32	112	11.6	4	3	1	1,2,11,13,15	4	No	No	No	3	2.5	reasonable	1	No	1
144	2020-01-07	female	75	67	Atrial fibrillation	No	1	2	63	1	2	1	2	2	2	2	2	3	58	78	137	11	20	12	6	3	2	15	4	No	No	No	3	15	reasonable	1	No	1
145	2020-01-06	male	45	84	Atrial fibrillation	No	1	2	59	1	2	2	1	2	2	2	2	3	77.2	127	153	45	31	16.1	2	1	1	15	5	No	No	No	3	20	reasonable	1	No	1
146	2020-01-06	female	64	58	Atrial fibrillation	No	1，6	2	55	1	2	1	1	2	2	2	2	3	73.6	63	166	21	16	15.7	5	3	2	15	5	No	No	No	3	20	reasonable	1	No	1
147	2019-12-31	male	72	78	Atrial fibrillation	No	1，6	2	52	1	1	1	1	2	2	2	2	3	118.3	59	149	36	23	42.5	6	3	1	10,15	4	No	No	No	3	20	reasonable	1	No	1
148	2019-12-26	female	61	56	Atrial fibrillation	No	1	2	45	1	2	2	1	2	2	2	2	3	66.2	70	149	31	37	23.4	2	3	2	10,11,15	5	20	No	No	3	10	unreasonable	2	7	2
149	2019-10-19	female	83	56	Atrial fibrillation	No	1，2	2	55	2	2	1	1	2	2	2	2	3	93.6	32	129	8	14	18.3	6	3	2	11，15	5	No	No	No	3	10	unreasonable	2	2	2
150	2019-10-13	male	81	55	Atrial fibrillation	No	1，2,3	1	42	2	2	1	1	2	2	2	1	2	85.5	47	101	11	17	46.9	5	3	2	10,11,15.	6	3，20	No	No	3	15	reasonable	1	No	1
151	2019-07-22	male	75	56	Atrial fibrillation	No	1，2	2	63	1	2	1	1	2	2	2	2	3	74.3	60	179	9	14	15.5	6	2	1	10,11,15	4	14,15,18	No	No	3	10	unreasonable	2	2	2
152	2019-10-08	male	74	46	Atrial fibrillation	No	1	2	51	2	2	2	1	2	2	2	2	3	103.6	33	146	19	28	21.5	2	1	2	10,11,15	3	No	No	No	3	15	reasonable	1	No	1
153	2019-10-08	male	62	89	Atrial fibrillation	No	1	2	65	1	2	2	1	2	2	1	2	3	138.3	62	162	16	20	33.4	2	2	2	11，15	4	No	No	No	3	20	reasonable	1	No	1
154	2019-09-30	male	71	60	Atrial fibrillation	No	1	2	58	1	2	2	1	2	2	2	1	3	93	55	158	18	31	13.9	3	2	2	10,11,15	6	No	No	No	3	10	unreasonable	2	2	2
155	2019-09-26	male	66	60	Atrial fibrillation	No	1，3	1	55	2	2	1	2	2	2	2	2	3	95.5	57	131	12	24	21.7	4	2	2	10,15	4	no	No	No	3	10	unreasonable	2	7	2
156	2019-10-28	male	77	75	Atrial fibrillation	No	1	2	65	1	2	1	1	2	2	2	2	3	103.9	56	147	24	25	15.1	6	4	2	11，15	4	No	No	No	3	10	unreasonable	2	2	2
157	2019-10-16	male	78	100	Atrial fibrillation	No	1	2	67	1	1	1	1	2	2	2	2	3	83.6	91	185	16	15	27.1	7	3	2	15	4	No	No	No	3	15	reasonable	1	No	1
158	2019-10-04	female	71	50	Atrial fibrillation	No	1	1	50	1	2	2	2	2	2	2	2	3	65.4	55	138	13	20	61.9	4	3	2	11，15	5	2；3	No	No	3	15	reasonable	1	No	1
159	2019-09-30	male	82	63	Atrial fibrillation	No	1	2	60	1	1	1	1	2	2	2	2	3	89.7	50	168	28	26	23.2	7	3	2	1，15	4	No	No	No	3	20	unreasonable	3	3	2
160	2019-10-12	male	52	75	Atrial fibrillation	No	1	1	29	2	2	2	1	2	2	1	1	3	57.2	142	141	11	26	19.9	2	2	2	1，11，15	7	No	No	No	3	10	unreasonable	2	2	2
161	2019-10-07	male	75	66	Atrial fibrillation	No	1	1	33	1	2	1	1	2	2	2	2	3	79.3	66	126	30	27	22.6	7	4	2	2，11，15	4	No	No	No	3	10	unreasonable	2	2	2
162	2019-10-12	male	75	56	Atrial fibrillation	No	1	1	40	1	2	1	1	2	2	2	2	3	69.6	69	134	13	19	25.6	7	3	1	11，15	4	No	No	No	3	10	unreasonable	2	2	2
163	2019-10-10	male	54	75	Atrial fibrillation	No	1	2	60	1	1	2	1	2	2	2	2	3	90.8	87	185	47	31	18.3	3	2	1	7，11，15	5	No	No	No	3	15	unreasonable	2	2	2
164	2019-10-15	male	78	71	Atrial fibrillation	PCI术后（2019.10.22）	1	2	61	1	2	2	1	2	2	2	2	3	79.5	68	152	29	40	13.2	4	3	2	1，2,15	3	No	No	No	3	15	reasonable	2	No	1
165	2019-10-19	male	68	66	Atrial fibrillation	No	1	2	60	1	2	1	1	2	2	2	2	3	55.2	106	131	35	37	0	5	4	1	15	4	No	No	No	3	15	unreasonable	2	2	2
166	2019-10-22	male	50	81	Atrial fibrillation	No	1	2	65	1	1	2	1	2	2	1	1	3	67.6	132	169	22	26	15.4	3	2	2	15	7	No	No	No	3	20	reasonable	1	No	1
167	2019-10-10	male	64	66	Atrial fibrillation、	Radiofrequency ablation（2019.10.15）	1，4,5	2	65	1	2	1	1	2	2	1	1	3	80.9	76	139	54	36	14.9	4	4	2	11,15	6	No	No	No	3	20	reasonable	1	No	1

## Sheet: no OACs
ID	Date（2008/4/30）	sex	age(years）	weight（Kg)	atrial fibrillation type	radiofrequency ablation or stent implantation	Anticoagulation indications（1.NVAF；2.PE；3.DVT；4.radiofrequency ablation or 3 to 4 weeks before cardioversion；5.atrial flutter；6.Others）	congestive heart failure（1.Yes；2.No）	LVEF（%）	hypertension（1.Yes.；2.No）	diabetes（1.Yes；2.No）	Stroke (Previous stroke, TIA or Thromboembolism)（1.Yes；2.No）	Vascular disease（1.Yes；2.No）	abnormal hepatic function（1.Yes；2.No）	abnormal renal function（1.Yes；2.No）	drink (1.Yes；2.No)	Tobacco use(1.Yes；2.No)	1.Bleeding history；2.anemia ；3.nothing	serum creatinine（umol/L)	CrCl	Hb（g/L)	ALT(U/L)	AST(U/L)	TBIL(umol/L)	CHA2DS2-VASc score	HSA-BLED score	1.initial anticoagulation；2.Is anticoagulant；3.Interruption of anticoagulant；4.Plan of anticoagulant	combined medication（1.aspirin；2.clopidogrel；3.ticagrelor；4.cilostazol；5.dipyridamole；6.NSAIDs7.amiodarone；8.verapamil ；9.diltiazem；10.digoxin；11.PPI；12.Antifungal azoles；13.antiepileptic drug；14.rifampicin；15.others）	SAMe-TT2R2 score	Bleeding event（The numbers are shown in the following table)	embolic events（The numbers are shown in the following table）	other events（1.dyspepsia；2.allergy3.others）	anticoagulant（1.warfarin；2.dabigatran；3.rivaroxaban；4.Apixaban；5.LMWH；6.aspirin；7.clopidogrel ；8.aspirin+clopidogrel；9.aspirin+ticagrelor；10.The patient refused anticoagulation；11.The course of treatment is sufficient, and the medicine can be stopped	dosage(mg)	Rationality of treatment strategy	Dose according to instructions（1.standard-dose；2.low-dose；3.high-dose）	Cause of dose error（1.The pharmacy has no corresponding dose；2.High risk of bleeding；3.High risk of thrombosis；4.Personal experience of physician；5.Diminished by the occurrence of bleeding；6.Combination of interacting drugs；7.others）	Rationality of treatment strategy(1.reasonable；2.unreasonable)
1	2019-07-22	female	72	60	Atrial fibrillation	No	1	2	60	1	1	2	1	2	2	2	2	3	85.5	50	133	16	18	15.5	5	2	Not anticoagulated	1，15	5	No	No	No	Not anticoagulated		No Reasonable	No	No	2
2	2019-07-31	male	87	51	Atrial fibrillation	No	1	1	40	1	2	1	1	2	2	2	2	3	109.4	30.3	152	28	29	44.9	7	4	Not anticoagulated	2，11，15	4	No	No	No	10	No	No Reasonable	No		2
3	2019-08-01	male	67	53	Atrial fibrillation	No	1	2	58	2	2	2	2	2	2	2	2	3	56.4	84	125	13	27	14.1	1	1	Not anticoagulated	No	2	No	No	No	No	No	No Reasonable			2
4	2019-07-24	female	77	56	Atrial fibrillation	No	1	2	69	2	2	2	2	2	2	2	2	3	92.8	40	132	19	28	14.4	4	1	Not anticoagulated	15	4	No	No	No	No	No	No Reasonable			2
5	2019-07-25	male	63	45	Atrial fibrillation	No	1	2	64	1	1	2	1	2	2	2	2	2	42.3	100	98	13	18	9.5	3	2	No	2，11,15	4	No	No	No	No	No	No Reasonable			2
6	2019-08-15	male	63	80	Atrial fibrillation	No	1	2	60	1	2	1	1	2	2	2	2	3	114.2	66	159	31	24	15	4	2	Not anticoagulated	1，15	4	No	No	No	No	No	No Reasonable			2
7	2019-07-10	female	81	67	Atrial fibrillation	No	1，2	2	60	1	2	1	2	2	2	2	2	3	66	63	13.3	97	46	46.3	4	4	Not anticoagulated	11,15	5	No	No	No	No	No	Reasonable			1
8	2019-07-19	female	47	58	Atrial fibrillation	No	1	2	52	2	2	2	2	2	2	2	2	3	55.3	102	131	38	20	11.4	1	0	1	11,15	5	13	No	No	no	No	Reasonable	No	No	1
9	2019-07-18	female	85	37	Atrial fibrillation	No	1	1	60	2	2	2	2	2	2	2	2	3	142.4	15	153	11	25	27.9	4	2	Not anticoagulated	No	3	No	No	No	No		No Reasonable	No	No	2
10	2019-07-15	female	66	48	Atrial fibrillation	No	1	2	65	2	1	2	1	2	2	2	2	3	62.4	59	148	27	40	20.8	4	2	No	1，10,11,15	5	No	No	No	10		No Reasonable	No	No	2
11	2019-07-15	male	41	65	Atrial fibrillation	No	1	2	65	1	1	2	1	2	2	1	1	3	86.3	92	165	22	12	8.9	3	1	Not anticoagulated	1，2，15	7	No	No	No	No	No	No Reasonable	No	No	2
12	2019-07-09	female	92	53	Atrial fibrillation	No	1	1	58	1	1	2	2	2	2	2	2	3	85.8	31	115	14	18	10.1	6	2	Not anticoagulated	2，11,15	5	No	No	No	No	No	No Reasonable	No	No	2
13	2019-07-08	female	81	65	Atrial fibrillation	No	1	2	60	2	2	2	2	2	2	2	2	3	60.1	67	111	21	27	66.1	3	1	No	15	4	No	No	No	No	No	No Reasonable	No	No	2
14	2019-07-08	female	89	45	Atrial fibrillation	No	1	1	32	2	2	2	1	2	2	2	2	3	87.4	27	134	16	31	24.8	5	1	Not anticoagulated	1,2，11，15	5	No	No	No	10	No	No Reasonable	No	No	2
15	2019-07-04	female	65	53	Atrial fibrillation	No	1	2	50	2	2	2	2	2	2	2	2	3	78.1	53	138	17	25	24.5	2	2	Not anticoagulated	15	3	No	No	No	no	No	No Reasonable	No	No	2
16	2019-07-08	male	78	61	Atrial fibrillation	No	1	2	57	2	2	1	1	2	2	2	2	3	79.5	58	104	17	56	20.1	5	2	Not anticoagulated	1,2，11,15	4	No	No	No	No	No	Reasonable	No	No	1
17	2019-07-11	female	59	55	Atrial fibrillation	No	1	2	62	2	2	2	2	2	2	2	2	3	85.7	54	160	15	20	20.1	1	0	Not anticoagulated	No	4	No	No	No	No	No	Reasonable	No	No	1
18	2019-07-08	male	45	61	Atrial fibrillation	No	1	2	50	2	2	2	2	2	2	2	2	3	75.6	94	147	40	24	11.8	0	0	Not anticoagulated	10，15	3	No	No	No	No	No	Reasonable	No	No	1
19	2019-07-11	female	78	54	Atrial fibrillation	No	1	2	43	1	2	1	1	2	2	2	2	3	81.4	43	128	17	36	17.2	7	4	Not anticoagulated	2，15	4	No	No	No	No		No Reasonable	No	No	2
20	2019-07-02	male	65	64	Atrial fibrillation	PCI术后（2019.7.4）	1	1	35	1	2	2	1	2	2	2	2	3	133.1	44	144	27	24	38.9	4	3	Not anticoagulated	1，3，11,15	4	No	No	No	No	No	No Reasonable	No	No	2
21	2019-07-03	male	85	52	Atrial fibrillation	No	1	2	58	1	2	1	1	2	2	2	2	3	142.9	25	157	25	30	20.9	6	3	Not anticoagulated	2，10，15	3	No	No	No	10	No	No Reasonable	No	No	2
22	2019-07-02	male	78	68	Atrial fibrillation	No	1	2	65	1	2	1	2	2	2	2	2	2	113.8	45	118	12	20	27.2	5	3	Not anticoagulated	1，15	4	No	No	No	No	No	No Reasonable	No	No	2
23	2019-06-24	female	64	56		Implant pacemaker（2019.6.26）	5	2	68	2	2	2	2	2	2	2	2	3	67.6	66	121	32	36	26.7	1	0	Not anticoagulated	15	4	No	No	No	No	No	Reasonable	No	No	1
24	2019-07-01	male	55	75	Atrial fibrillation	No	1	1	33	1	2	2	1	2	2	2	2	3	122	64	152	22	23	20.8	3	1	Not anticoagulated	1,2，15	5	No	No	No	No		No Reasonable	No	No	2
25	2019-06-05	female	67	60	Atrial fibrillation	No	1	2	55	2	2	2	2	2	2	2	2	3	44.2	103	137	32	40	43.1	2	2	Not anticoagulated	10,11,15	4	No	No	No	No	No	No Reasonable	No	No	2
26	2019-06-25	male	73	67	Atrial fibrillation	No	1	2	55	2	2	2	1	2	2	2	2	3	75	73	142	20	37	53.3	2	1	Not anticoagulated	2，10，11,15	3	No	No	No	10	No	No Reasonable	No	No	2
27	2019-06-25	male	61	82	Atrial fibrillation	No	1	2	68	1	2	2	2	2	2	1	2	3	77.9	102	170	24	24	18.3	1	2	Not anticoagulated	1，15	2	No	No	No	No	No	No Reasonable	No	No	2
28	2019-08-05	female	56	75	Atrial fibrillation	No	1	2	62	2	2	2	2	2	2	2	2	3	68.8	96	130	23	22	10.4	1	0	3	15	4	No	No	No	10		Reasonable	No	No	1
29	2019-08-02	female	77	53	Atrial fibrillation	Implant pacemaker（2019.8.5）	1	2	70	1	2	2	1	2	2	2	2	3	117.2	30	110	36	36	12.9	5	2	Not anticoagulated	1，2，15	4	No	No	No	No		No Reasonable	No	No	2
30	2019-08-07	male	68	72	Atrial fibrillation	Implant pacemaker（219.8.19）	1	2	58	2	2	2	1	2	2	1	2	3	62.4	102	125	13	19	19.5	2	2	3	11,15	3	No	No	No	No	No	No Reasonable	No	No	2
31	2019-08-16	male	78	60	Atrial fibrillation	Implant pacemaker（2019.8.19）	1	2	48	2	2	2	1	2	2	2	1	3	164.6	28	194	13	16	53.8	3	1	Not anticoagulated	11,15	5	No	No	No	No		No Reasonable	No	No	2
32	2019-08-26	male	74	75	Atrial fibrillation	No	1	2	63	1	1	2	1	2	2	2	2	3	68.8	88	148	34	29	32.8	4	2	3	15	4	No	No	No	11		No Reasonable	No	No	2
33	2019-08-27	female	74	48.5	Atrial fibrillation	No	1	2	54	2	2	2	1	2	2	2	2	3	81.7	41	140	16	22	22.3	3	2	Not anticoagulated	11,15	4	No	No	No	10	No	No Reasonable	No	No	2
34	2019-08-27	male	79	63	Atrial fibrillation	No	1	2	70	1	2	1	2	2	2	2	2	3	93.4	51	164	16	26	38.6	5	3	Not anticoagulated（患者拒绝）	1，11,15	4	No	No	No	10	No	No Reasonable	No	No	2
35	2019-08-11	female	81	51	Atrial fibrillation	Valve replacement（2019.8.13）	1	2	60	2	2	1	1	2	2	2	2	3	111.1	28	126	86	70	13.1	6	2	Not anticoagulated	2，11,15	5	No	No	No	No	No	No Reasonable	No	No	2
36	2019-08-19	male	57	57	Atrial fibrillation	No	1	2	65	1	2	2	2	2	2	2	1	3	50.7	115	140	54	40	0	1	1	Not anticoagulated	15	5	No	No	No	No	No	Reasonable	No	No	1
37	2019-08-23	male	51	53	Atrial fibrillation	No	1	1	35	1	2	2	1	2	1	2	2	3	441.4	13	108	24	24	15.5	3	1	Not anticoagulated	2，11,15	5	No	No	No	10	No	No Reasonable	No	No	2
38	2019-08-19	male	77	53	Atrial fibrillation	No	1	2	48	1	2	1	1	2	2	2	2	3	85.8	48	148	16	27	32	6	3	Not anticoagulated	2，11，15	4	No	No	No	No	No	No Reasonable	No	No	2
39	2019-08-20	male	52	68	Atrial fibrillation	No	1	2	64	2	2	2	2	2	2	1	2	3	91.1	81	164	19	23	17.1	0	1	Not anticoagulated	15	4	No	No	No	No	No	Reasonable	No	No	1
40	2019-08-04	female	67	70	Atrial fibrillation	No	1	2	67	2	2	2	1	2	2	2	2	3	80.9	66	128	20	19	9.7	3	1	Not anticoagulated	1，15	3	No	No	No	No	No	No Reasonable	No	No	2
41	2019-08-19	male	81	60	Atrial fibrillation	No	1	2	63	2	2	2	2	2	2	2	2	2	89	49	127	16	24	19.3	2	2	Not anticoagulated	1，2，11,15	3	No	No	No	No	No	No Reasonable	No	No	2
42	2019-08-13	male	37	45	Atrial fibrillation	No	1	2	56	2	2	2	2	2	2	2	2	3	113.8	50	172	20	49	173.1	0	1	Not anticoagulated	7，10,15	4	No	No	No	No	No	Reasonable	No	No	1
43	2019-08-12	female	43	50	Atrial fibrillation	No	1	1	20	2	2	2	2	2	2	2	2	3	115.6	44	164	79	95	77.4	2	0	3	No	4	No	No	No	No	No	No Reasonable	No	No	2
44	2019-08-10	male	42	68	Atrial fibrillation、	No	1	2	60	2	2	2	2	2	2	1	1	3	114.8	71	151	59	50	13.9	0	1	Not anticoagulated	15	6	No	No	No	No	No	Reasonable	No	No	1
45	2019-09-20	male	65	53	Atrial fibrillation	No	1	2	58	1	2	2	2	2	2	2	2	3	65.6	74	137	23	25	11.8	2	2	Not anticoagulated	15	2	No	No	No	10	No	No Reasonable	No	No	2
46	2019-09-05	male	64	50	Atrial fibrillation、	No	1，5,6	1	26	2	2	2	1	2	2	2	2	3	115.2	40	99	8	20	34.5	2	0	Not anticoagulated	7，11，15	4	No	No	No	No	No	No Reasonable	No	No	2
47	2019-08-26	male	73	69	Atrial fibrillation、	No	1，5	2	61	2	2	2	1	2	2	2	1	3	82.5	69	177	17	21	7.9	2	2	Not anticoagulated	2，15	4	No	No	No	No	No	No Reasonable	No	No	2
48	2019-09-23	male	61	75	Atrial fibrillation	No	1	2	55	1	2	2	2	1	2	2	1	3	138.2	53	175	72	369	19.2	1	2	Not anticoagulated	15	6	No	No	No	No	No	Reasonable	No	No	1
49	2019-09-16	female	72	72	Atrial fibrillation	No	1	2	65	1	2	2	1	2	2	2	2	3	61.8	83	139	19	23	9.5	4	2	Not anticoagulated	1，15	4	No	No	No	No	No	No Reasonable	No	No	2
50	2019-09-02	male	42	68	Atrial fibrillation、	No	1，5	2	76	2	2	2	2	2	2	2	2	3	91.8	89	148	47	24	31.2	0	0	Not anticoagulated	15	4	No	No	No	No	No	Reasonable	No	No	1
51	2019-10-29	male	73	67	Atrial fibrillation	No	1	2	65	1	2	2	2	2	2	2	2	2	73.8	75	116	31	28	23.9	2	3	Not anticoagulated	11，15	3	No	No	No	No	No	No Reasonable	No	No	2
52	2019-10-28	male	64	65	Atrial fibrillation	Radiofrequency ablation（2019.10.30）	1，4	2	68	2	2	2	2	2	2	2	2	3	85.3	71	139	13	17	13.3	0	0	Not anticoagulated	1	2	No	No	No	No	No	No Reasonable	No	No	2
53	2019-10-11	female	80	47	Atrial fibrillation	Implant pacemaker（2019.10.12）	1	2	60	1	2	2	2	2	2	2	2	3	62.7	47	128	12	19	15.4	4	3	Not anticoagulated	15	3	No	No	No	No	No	No Reasonable	No	No	2
54	2019-10-16	female	73	45	Atrial fibrillation	No	1	2	64	1	2	2	2	2	2	2	2	1,2	121	26	83	7	24	10	3	3	Not anticoagulated	15	3	No	No	No	No	No	No Reasonable	No	No	2
55	2019-10-11	female	57	51	Atrial fibrillation	No	1	2	64	2	2	2	2	2	2	2	2	3	55.3	80	131	56	38	13.8	1	0	Not anticoagulated	15	5	No	No	No	No	No	Reasonable	No	No	1
56	2019-10-10	male	53	64	Atrial fibrillation	Radiofrequency ablation（2019.10.14）	1，4	2	70	1	2	2	2	2	2	2	2	3	72.6	94	144	36	21	22.1	1	1	no	1，15	4	No	No	No	No	No	No Reasonable	No	No	2
57	2019-10-08	male	56	55	Atrial fibrillation	No	1	2	56	2	2	2	2	2	2	2	2	3	73.6	77	142	8	21	7.5	0	0	Not anticoagulated	15	4	No	No	No	No	No	Reasonable	No	No	1
58	2019-10-10	male	53	65	Atrial fibrillation	No	1	2	70	2	2	2	2	2	2	2	1	3	73	81	142	21	21	11.5	0	0	Not anticoagulated	15	5	No	No	No	No	No	Reasonable	No	No	1
59	2019-09-30	male	56	60	Atrial fibrillation、	Implant pacemaker（2019.9.30）	1，5	2	60	2	2	1	2	2	2	1	1	3	81.8	76	137	21	25	0	2	2	No	No	5	No	No	No	No	No	No Reasonable	No	No	2
60	2019-11-26	female	74	45	Atrial fibrillation	No	1	2	60	2	2	2	1	2	2	2	2	3	96.8	32	144	19	35	26.8	3	2	Not anticoagulated	No	3	No	No	No	10	No	No Reasonable	No	No	2
61	2019-11-25	female	64	64	Atrial fibrillation	No	1	2	69	1	2	2	2	2	2	2	2	3	64.6	79	133	16	22	10.2	2	1	3	1，2,15	3	No	No	No	No	No	No Reasonable	No	No	2
62	2019-11-25	male	49	62	Atrial fibrillation	No	1	2	75	2	2	2	2	2	2	2	1	3	54.1	128	153	24	19	21.2	0	0	Not anticoagulated	15	5	No	No	No	No	No	Reasonable	No	No	1
63	2019-11-12	female	75	48.6	Atrial fibrillation	No	1	2	65	1	2	1	1	2	2	2	2	3	96.3	34	109	26	34	13.7	7	4	Not anticoagulated	2，11，15	5	No	No	No	No	No	No Reasonable	No	No	2
64	2019-11-14	male	60	73	Atrial fibrillation	No	1	2	68	2	2	2	1	2	2	2	2	3	65.6	109	173	23	18	10.5	1	0	Not anticoagulated	1，10,15	3	No	No	No	No	No	Reasonable	No	No	1
65	2019-11-11	male	64	70	Atrial fibrillation	No	1	2	55	1	1	2	1	2	2	1	1	3	88.6	74	155	11	15	9.5	3	2	Not anticoagulated	1，11,15	6	No	No	No	No	No	No Reasonable	No	No	2
66	2019-11-11	female	62	57	Atrial fibrillation、	No	1，5	2	63	2	1	2	1	2	2	2	2	3	51.6	90	125	17	16	17.6	3	1	No	1，2,11,15	5	No	No	No	No	No	No Reasonable	No	No	2
67	2019-10-31	male	51	69	Atrial fibrillation	Implant pacemaker（2019.11.5）	1	2	73	2	2	2	2	2	2	2	2	3	95.5	79	148	32	18	12.2	0	0	Not anticoagulated	No	2	No	No	No	No	No	Reasonable	No	No	1
68	2019-11-04	female	73	60	Atrial fibrillation	No	1	2	65	1	2	1	1	2	2	2	2	3	62.9	67	136	10	17	11.3	4	3	Not anticoagulated	1，11，15	5	No	No	No	No	No	No Reasonable	No	No	2
69	2019-11-04	male	59	63	Atrial fibrillation	No	1	2	65	1	2	2	2	2	2	2	1	3	94.7	66	154	15	17	25.6	1	1	Not anticoagulated	15	5	No	No	No	No	No	Reasonable	No	No	1
70	2019-12-03	female	66	63	Atrial fibrillation	Implant pacemaker（2019.12.12）	1	2	64	1	2	2	2	2	2	2	2	3	77.7	63	153	23	41	16.3	3	2	3	15	3	No	No	No	No	No	No Reasonable	No	No	2
71	2019-12-16	female	75	45	Atrial fibrillation	No	1	2	42	2	2	2	1	2	2	2	2	3	97.3	31	127	21	23	17.8	4	2	3	11,15	4	14	No	No	No	No	No Reasonable	No	No	2
72	2019-12-05	male	77	52	Atrial fibrillation	No	1	2	65	1	2	1	2	2	2	2	2	2	98.9	41	87	11	19	14.9	5	4	Not anticoagulated	15	3	No	No	No	No	No	No Reasonable	No	No	2
73	2020-01-10	male	56	57	Atrial fibrillation	No	1	1	42	2	2	2	1	2	2	2	1	3	141.6	42	158	7	18	0	2	0	Not anticoagulated	2，10,15	7	No	No	No	No	No	No Reasonable	No	No	2
74	2020-01-13	female	29	46	Atrial fibrillation	No	1	2	61	2	2	2	2	2	2	2	2	3	51.9	103	131	22	25	14.6	0	0	Not anticoagulated	15	4	No	No	No	No	No	Reasonable	No	No	1
75	2020-01-14	male	63	72	Atrial fibrillation	No	1	2	69	2	1	2	2	2	2	2	2	3	94.8	72	145	18	23	13.5	1	0	Not anticoagulated	1，15	2	No	No	No	No	No	Reasonable	No	No	1
76	2020-01-06	male	58	65	Atrial fibrillation、	No	1，5	2	70	1	2	2	2	2	2	2	2	3	75.2	87	168	15	19	13.2	1	2	3	8	3	No	No	No	No	No	Reasonable	No	No	1
77	2020-01-07	male	66	59	Atrial fibrillation	No	1	2	77	2	2	2	2	2	2	2	2	3	87.4	61	147	9	21	12.5	1	2	Not anticoagulated	2	2	No	No	No	No	No	Reasonable	No	No	2
78	2020-01-06	male	57	70	Atrial fibrillation	No	1	2	65	1	2	2	2	2	2	2	2	3	88.8	80	161	57	26	23.1	1	2	Not anticoagulated	15	3	No	No	No	No	No	Reasonable	No	No	1
79	2019-12-27	male	68	55	Atrial fibrillation	Implant pacemaker（2019.12.31）	1	2	65	2	2	2	1	2	2	1	1	3	79.6	61	128	47	30	10.3	2	2	Not anticoagulated	15	5	No	No	No	No	No	No Reasonable	No	No	2
80	2019-12-30	male	78	60	Atrial fibrillation	No	1	2	55	1	1	1	1	2	2	2	2	3	77	59	158	37	24	16.7	6	4	Not anticoagulated	11,15	4	no	No	No	No		No Reasonable	No	No	1
81	2020-01-02	male	40	63	Atrial fibrillation	No	1	2	70	2	2	2	2	2	2	2	2	3	82.3	94	170	13	16	19.7	0	0	Not anticoagulated	15	3	No	No	No	No	No	Reasonable	No	No	1
82	2019-12-16	female	71	40	Atrial fibrillation	Implant pacemaker（2019.12.25）	1	2	60	1	2	2	1	2	2	2	2	3	57.3	50	135	16	30	14.3	3	2	Not anticoagulated	1，15	5	No	No	No	No	No	No Reasonable	No	No	2
83	2020-01-08	female	75	51	Atrial fibrillation	No	1	2	41	1	2	2	2	2	2	2	2	3	84.1	41	144	37	39	11.6	4	3	Not anticoagulated	1，11,15	4	No	No	No	10	No	No Reasonable	No	No	2
84	2020-01-02	female	68	58	Atrial fibrillation	No	1	2	65	2	2	2	2	2	2	2	2	3	45.8	95	135	13	18	10.1	2	2	Not anticoagulated	15	4	No	No	No	10	No	No Reasonable	No	No	2
85	2019-10-09	female	58	70	Atrial fibrillation	No	1	2	63	1	2	2	2	2	2	2	2	3	68.9	87	144	22	24	13.8	2	1	Not anticoagulated	1，15	5	No	No	No	No	No	No Reasonable	No	No	2
86	2019-10-14	male	51	74	Atrial fibrillation	No	1	2	70	2	2	2	2	2	2	1	1	3	76.8	105	136	27	19	11.6	0	1	Not anticoagulated	15	5	No	No	No	No	No	Reasonable	No	No	1
87	2019-10-28	male	54	78	Atrial fibrillation	No	1	2	78	1	2	2	1	2	2	1	2	3	74.6	110	185	22	19	13.3	2	2	Not anticoagulated	1，15	5	No	No	No	No	No	No Reasonable	No	No	2
88	2019-10-06	male	57	54	Atrial fibrillation	No	1	2	48	1	2	1	2	2	2	2	2	3	127.7	43	144	17	27	44.2	3	3	Not anticoagulated	1，11,15	5	no	No	No	No	No	No Reasonable	No	No	2
89	2019-10-21	male	35	69	Atrial fibrillation	No	1	2	65	2	2	2	2	2	2	1	1	3	85.8	104	136	32	25	12.9	0	1	Not anticoagulated	1	5	No	No	No	No	No	Reasonable	No	No	1

## Sheet: Number of bleeding events and e
	bleeding events			embolic events
1	Mild nosebleed		1	TIA
2	Severe epistaxis		2	A mild stroke
3	bleeding gums		3	Moderate stroke
4	Oral mucosal hemorrhage		4	Severe stroke
5	Small ecchymosis of the skin（＜5cm2）		5	Lacunar cerebral infarction
6	Large subcutaneous ecchymosis（≥5cm2）		6	DVT
7	Small subcutaneous hematoma（＜5cm2）		7	PE
8	Small subcutaneous hematoma（≥5cm2）		8	Coronary artery embolism
9	blood-stained sputum		9	Peripheral vascular artery embolization
10	menorrhagia; profuse menstruation		10	Peripheral vascular vein embolization
11	Prolonged menstruation		11	others
12	melena
13	fecal occult blood
14	urine occult blood
15	hematuresis
16	hemoptysis
17	haematemesis
18	alimentary tract hemorrhage
19	cerebral hemorrhage
20	others

## Sheet: Pie chart of bleeding events
bleeding events
warfarin	8	0.111
rivaroxaban	21	0.126
dabigatran	11	0.083
no OACs	4	0.045
